# Supplementary material for: Phosphanylidenes for effective optical tuning of aromatic hydrocarbons
Source: Inorg Chem Front. 2026 Jul 21. Online ahead of print. doi: 10.1039/d6qi01172a (PMC13411660; doi:10.1039/d6qi01172a)
Supplement: QI-OLF-D6QI01172A-s002 [file QI-OLF-D6QI01172A-s002.cif]

# Supplementary Information (SI) for Inorganic Chemistry Frontiers.
# This journal is © the Partner Organisations 2026

####################################################################### 
# 
# This file contains crystal structure data downloaded from the 
# Cambridge Structural Database (CSD) hosted by the Cambridge 
# Crystallographic Data Centre (CCDC).
# 
# Full information about CCDC data access policies and citation 
# guidelines are available at http://www.ccdc.cam.ac.uk/access/V1 
# 
# Audit and citation data items may have been added by the CCDC. 
# Please retain this information to preserve the provenance of 
# this file and to allow appropriate attribution of the data. 
# 
#######################################################################

data_3
_database_code_depnum_ccdc_archive 'CCDC 2537610'
loop_
_audit_author_name
_audit_author_address
'Terrance Hadlington'
;TU Munich
Germany
;
_audit_update_record             
;
2026-03-13 deposited with the CCDC.	2026-07-21 downloaded from the CCDC.
;

_audit_creation_method           SHELXL-2018/3
_shelx_SHELXL_version_number     2018/3
_chemical_name_systematic        ?
_chemical_name_common            ?
_chemical_melting_point          ?
_chemical_formula_moiety         'C28 H38 N4 P2, C4 H8 O'
_chemical_formula_sum            'C32 H46 N4 O P2'
_chemical_formula_weight         564.67

loop_
_atom_type_symbol
_atom_type_description
_atom_type_scat_dispersion_real
_atom_type_scat_dispersion_imag
_atom_type_scat_source
C C 0.0033 0.0016 'International Tables Vol C Tables 4.2.6.8 and 6.1.1.4'
H H 0.0000 0.0000 'International Tables Vol C Tables 4.2.6.8 and 6.1.1.4'
N N 0.0061 0.0033 'International Tables Vol C Tables 4.2.6.8 and 6.1.1.4'
O O 0.0106 0.0060 'International Tables Vol C Tables 4.2.6.8 and 6.1.1.4'
P P 0.1023 0.0942 'International Tables Vol C Tables 4.2.6.8 and 6.1.1.4'

_space_group_crystal_system      monoclinic
_space_group_IT_number           14
_space_group_name_H-M_alt        'P 21/n'
_space_group_name_Hall           '-P 2yn'

_shelx_space_group_comment       
;
The symmetry employed for this shelxl refinement is uniquely defined
by the following loop, which should always be used as a source of
symmetry information in preference to the above space-group names.
They are only intended as comments.
;

loop_
_space_group_symop_operation_xyz
'x, y, z'
'-x+1/2, y+1/2, -z+1/2'
'-x, -y, -z'
'x-1/2, -y-1/2, z-1/2'

_cell_length_a                   16.199(3)
_cell_length_b                   9.3270(19)
_cell_length_c                   21.549(4)
_cell_angle_alpha                90
_cell_angle_beta                 97.55(3)
_cell_angle_gamma                90
_cell_volume                     3227.7(11)
_cell_formula_units_Z            4
_cell_measurement_temperature    150(2)
_cell_measurement_reflns_used    2000
_cell_measurement_theta_min      1.92
_cell_measurement_theta_max      32.50

_exptl_crystal_description       block
_exptl_crystal_colour            red-purple
_exptl_crystal_density_diffrn    1.162
_exptl_crystal_F_000             1216
_exptl_crystal_size_max          0.21
_exptl_crystal_size_mid          0.19
_exptl_crystal_size_min          0.15
_exptl_absorpt_coefficient_mu    0.165
_exptl_absorpt_correction_type   multi-scan
_exptl_absorpt_correction_T_min  0.966
_exptl_absorpt_correction_T_max  1.000
_exptl_absorpt_process_details   'STOE X-AREA 1.76'

_diffrn_ambient_temperature      150(2)
_diffrn_source                   'Genix 3D HF Mo'
_diffrn_source_voltage           50
_diffrn_source_current           1.000
_diffrn_source_power             0.050
_diffrn_radiation_type           'Mo K\a'
_diffrn_radiation_wavelength     0.71073
_diffrn_radiation_monochromator  'Graded multilayer mirror'
_diffrn_radiation_collimation    '0.6 mm diameter'
_diffrn_measurement_device_type  'STOE StadiVari'
_diffrn_measurement_method       '\w scans'
_diffrn_detector                 Pilatus300K
_diffrn_detector_area_resol_mean 5.81
_diffrn_reflns_number            43201
_diffrn_reflns_av_unetI/netI     0.0557
_diffrn_reflns_av_R_equivalents  0.0714
_diffrn_reflns_limit_h_min       -19
_diffrn_reflns_limit_h_max       19
_diffrn_reflns_limit_k_min       -11
_diffrn_reflns_limit_k_max       11
_diffrn_reflns_limit_l_min       -26
_diffrn_reflns_limit_l_max       26
_diffrn_reflns_theta_min         2.383
_diffrn_reflns_theta_max         25.999
_diffrn_reflns_theta_full        25.242
_diffrn_measured_fraction_theta_max 1.000
_diffrn_measured_fraction_theta_full 0.999
_diffrn_reflns_Laue_measured_fraction_max 1.000
_diffrn_reflns_Laue_measured_fraction_full 0.999
_diffrn_reflns_point_group_measured_fraction_max 1.000
_diffrn_reflns_point_group_measured_fraction_full 0.999
_reflns_number_total             6336
_reflns_number_gt                3995
_reflns_threshold_expression     'I > 2\s(I)'
_reflns_Friedel_coverage         0.000
_reflns_Friedel_fraction_max     .
_reflns_Friedel_fraction_full    .

_reflns_special_details          
;
 Reflections were merged by SHELXL according to the crystal
 class for the calculation of statistics and refinement.
 
 _reflns_Friedel_fraction is defined as the number of unique
 Friedel pairs measured divided by the number that would be
 possible theoretically, ignoring centric projections and
 systematic absences.
;

_computing_data_collection       ?
_computing_cell_refinement       ?
_computing_data_reduction        ?
_computing_structure_solution    'SHELXT 2018/2 (Sheldrick, 2018)'
_computing_structure_refinement  'SHELXL-2018/3 (Sheldrick, 2018)'
_computing_molecular_graphics    ?
_computing_publication_material  ?
_refine_special_details          ?
_refine_ls_structure_factor_coef Fsqd
_refine_ls_matrix_type           full
_refine_ls_weighting_scheme      calc
_refine_ls_weighting_details     
'w=1/[\s^2^(Fo^2^)+(0.0530P)^2^+1.2710P] where P=(Fo^2^+2Fc^2^)/3'
_atom_sites_solution_primary     ?
_atom_sites_solution_secondary   ?
_atom_sites_solution_hydrogens   geom
_refine_ls_hydrogen_treatment    constr
_refine_ls_extinction_method     none
_refine_ls_extinction_coef       .
_refine_ls_number_reflns         6336
_refine_ls_number_parameters     360
_refine_ls_number_restraints     0
_refine_ls_R_factor_all          0.0979
_refine_ls_R_factor_gt           0.0526
_refine_ls_wR_factor_ref         0.1342
_refine_ls_wR_factor_gt          0.1133
_refine_ls_goodness_of_fit_ref   1.028
_refine_ls_restrained_S_all      1.028
_refine_ls_shift/su_max          0.000
_refine_ls_shift/su_mean         0.000

loop_
_atom_site_label
_atom_site_type_symbol
_atom_site_fract_x
_atom_site_fract_y
_atom_site_fract_z
_atom_site_U_iso_or_equiv
_atom_site_adp_type
_atom_site_occupancy
_atom_site_site_symmetry_order
_atom_site_calc_flag
_atom_site_refinement_flags_posn
_atom_site_refinement_flags_adp
_atom_site_refinement_flags_occupancy
_atom_site_disorder_assembly
_atom_site_disorder_group
P2 P 0.61014(4) 0.68097(8) 0.62243(3) 0.0359(2) Uani 1 1 d . . . . .
O1 O 0.74362(12) 0.0190(2) 0.51150(8) 0.0496(5) Uani 1 1 d . . . . .
N2 N 0.34441(12) 1.1706(2) 0.90093(9) 0.0327(5) Uani 1 1 d . . . . .
N4 N 0.66542(12) 0.4032(2) 0.59275(9) 0.0319(5) Uani 1 1 d . . . . .
N3 N 0.74951(12) 0.4989(2) 0.66698(9) 0.0328(5) Uani 1 1 d . . . . .
N1 N 0.25753(13) 1.0795(2) 0.82666(9) 0.0327(5) Uani 1 1 d . . . . .
C14 C 0.51576(14) 0.7848(3) 0.71329(10) 0.0255(5) Uani 1 1 d . . . . .
C19 C 0.48565(14) 0.7856(3) 0.77303(10) 0.0252(5) Uani 1 1 d . . . . .
C10 C 0.43353(14) 0.9030(3) 0.78991(10) 0.0265(5) Uani 1 1 d . . . . .
C15 C 0.56947(14) 0.6694(3) 0.69722(10) 0.0271(5) Uani 1 1 d . . . . .
C1 C 0.33257(15) 1.0550(3) 0.86221(10) 0.0313(6) Uani 1 1 d . . . . .
C18 C 0.50852(14) 0.6719(3) 0.81574(10) 0.0276(6) Uani 1 1 d . . . . .
H18 H 0.490666 0.672984 0.856006 0.033 Uiso 1 1 calc R U . . .
C11 C 0.41641(14) 1.0129(3) 0.74647(11) 0.0292(6) Uani 1 1 d . . . . .
H11 H 0.384874 1.093028 0.757051 0.035 Uiso 1 1 calc R U . . .
C17 C 0.55632(15) 0.5607(3) 0.79894(11) 0.0301(6) Uani 1 1 d . . . . .
H17 H 0.569559 0.483519 0.827266 0.036 Uiso 1 1 calc R U . . .
C13 C 0.49263(14) 0.8984(3) 0.67068(11) 0.0295(6) Uani 1 1 d . . . . .
H13 H 0.510669 0.897781 0.630479 0.035 Uiso 1 1 calc R U . . .
C21 C 0.78266(16) 0.3675(3) 0.65398(11) 0.0340(6) Uani 1 1 d . . . . .
H21 H 0.832935 0.326849 0.674130 0.041 Uiso 1 1 calc R U . . .
C16 C 0.58605(15) 0.5589(3) 0.74057(11) 0.0320(6) Uani 1 1 d . . . . .
H16 H 0.618563 0.479735 0.730312 0.038 Uiso 1 1 calc R U . . .
C20 C 0.67636(15) 0.5223(3) 0.62913(10) 0.0313(6) Uani 1 1 d . . . . .
C12 C 0.44432(15) 1.0090(3) 0.68739(11) 0.0315(6) Uani 1 1 d . . . . .
H12 H 0.429413 1.084512 0.658496 0.038 Uiso 1 1 calc R U . . .
C3 C 0.27751(15) 1.2630(3) 0.89038(11) 0.0339(6) Uani 1 1 d . . . . .
H3 H 0.270521 1.349690 0.912229 0.041 Uiso 1 1 calc R U . . .
C22 C 0.73047(16) 0.3079(3) 0.60751(11) 0.0351(6) Uani 1 1 d . . . . .
H22 H 0.736984 0.217493 0.588410 0.042 Uiso 1 1 calc R U . . .
C2 C 0.22410(16) 1.2078(3) 0.84356(11) 0.0327(6) Uani 1 1 d . . . . .
H2 H 0.172953 1.249105 0.825450 0.039 Uiso 1 1 calc R U . . .
C4 C 0.21473(17) 0.9784(3) 0.78037(12) 0.0403(7) Uani 1 1 d . . . . .
H4 H 0.251963 0.894082 0.776953 0.048 Uiso 1 1 calc R U . . .
C7 C 0.41781(16) 1.1919(3) 0.94857(12) 0.0451(7) Uani 1 1 d . . . . .
H7 H 0.461420 1.120833 0.940534 0.054 Uiso 1 1 calc R U . . .
C26 C 0.59281(16) 0.3774(3) 0.54419(11) 0.0400(7) Uani 1 1 d . . . . .
H26 H 0.555208 0.462615 0.543052 0.048 Uiso 1 1 calc R U . . .
C23 C 0.79111(17) 0.6019(3) 0.71315(12) 0.0434(7) Uani 1 1 d . . . . .
H23 H 0.753762 0.686891 0.714640 0.052 Uiso 1 1 calc R U . . .
C5 C 0.19788(17) 1.0504(3) 0.71640(11) 0.0481(8) Uani 1 1 d . . . . .
H5A H 0.164110 1.136591 0.719568 0.072 Uiso 1 1 calc R U . . .
H5B H 0.167855 0.983735 0.686318 0.072 Uiso 1 1 calc R U . . .
H5C H 0.250854 1.077014 0.702219 0.072 Uiso 1 1 calc R U . . .
C6 C 0.13506(19) 0.9262(3) 0.80333(14) 0.0529(8) Uani 1 1 d . . . . .
H6A H 0.148434 0.883328 0.844950 0.079 Uiso 1 1 calc R U . . .
H6B H 0.108282 0.854396 0.774181 0.079 Uiso 1 1 calc R U . . .
H6C H 0.097162 1.007395 0.805659 0.079 Uiso 1 1 calc R U . . .
C29 C 0.7942(2) -0.0834(3) 0.54811(13) 0.0535(8) Uani 1 1 d . . . . .
H29A H 0.774205 -0.097337 0.589174 0.064 Uiso 1 1 calc R U . . .
H29B H 0.852847 -0.050840 0.555286 0.064 Uiso 1 1 calc R U . . .
C24 C 0.80465(19) 0.5347(4) 0.77799(12) 0.0550(9) Uani 1 1 d . . . . .
H24A H 0.750660 0.510835 0.791157 0.083 Uiso 1 1 calc R U . . .
H24B H 0.834046 0.602787 0.807740 0.083 Uiso 1 1 calc R U . . .
H24C H 0.837971 0.447319 0.776845 0.083 Uiso 1 1 calc R U . . .
C27 C 0.62242(19) 0.3631(4) 0.48051(12) 0.0505(8) Uani 1 1 d . . . . .
H27A H 0.653866 0.448973 0.471902 0.076 Uiso 1 1 calc R U . . .
H27B H 0.574213 0.352532 0.448247 0.076 Uiso 1 1 calc R U . . .
H27C H 0.658299 0.278546 0.480278 0.076 Uiso 1 1 calc R U . . .
C25 C 0.87228(19) 0.6529(3) 0.69139(15) 0.0572(9) Uani 1 1 d . . . . .
H25A H 0.910373 0.571440 0.690614 0.086 Uiso 1 1 calc R U . . .
H25B H 0.898088 0.726002 0.720321 0.086 Uiso 1 1 calc R U . . .
H25C H 0.860428 0.693789 0.649274 0.086 Uiso 1 1 calc R U . . .
C32 C 0.6737(2) -0.0604(4) 0.48191(15) 0.0593(9) Uani 1 1 d . . . . .
H32A H 0.646010 -0.008665 0.444792 0.071 Uiso 1 1 calc R U . . .
H32B H 0.632686 -0.077378 0.511337 0.071 Uiso 1 1 calc R U . . .
C30 C 0.7868(2) -0.2215(4) 0.51071(15) 0.0682(10) Uani 1 1 d . . . . .
H30A H 0.779443 -0.304694 0.538016 0.082 Uiso 1 1 calc R U . . .
H30B H 0.836817 -0.237348 0.489696 0.082 Uiso 1 1 calc R U . . .
C31 C 0.7102(2) -0.1994(4) 0.46312(16) 0.0702(11) Uani 1 1 d . . . . .
H31A H 0.725553 -0.192998 0.420234 0.084 Uiso 1 1 calc R U . . .
H31B H 0.670142 -0.279048 0.464721 0.084 Uiso 1 1 calc R U . . .
C28 C 0.5449(2) 0.2476(5) 0.56190(16) 0.0759(12) Uani 1 1 d . . . . .
H28A H 0.580465 0.162383 0.562683 0.114 Uiso 1 1 calc R U . . .
H28B H 0.495425 0.233973 0.531074 0.114 Uiso 1 1 calc R U . . .
H28C H 0.527870 0.262288 0.603417 0.114 Uiso 1 1 calc R U . . .
C8 C 0.3936(2) 1.1625(5) 1.01262(13) 0.0753(12) Uani 1 1 d . . . . .
H8A H 0.352764 1.234013 1.022203 0.113 Uiso 1 1 calc R U . . .
H8B H 0.443127 1.168032 1.043964 0.113 Uiso 1 1 calc R U . . .
H8C H 0.369155 1.066527 1.013291 0.113 Uiso 1 1 calc R U . . .
C9 C 0.4529(2) 1.3415(5) 0.9426(2) 0.0910(14) Uani 1 1 d . . . . .
H9A H 0.469207 1.353605 0.900687 0.136 Uiso 1 1 calc R U . . .
H9B H 0.501799 1.354556 0.974084 0.136 Uiso 1 1 calc R U . . .
H9C H 0.410512 1.412757 0.949174 0.136 Uiso 1 1 calc R U . . .
P1 P 0.39894(4) 0.89752(8) 0.86704(3) 0.0380(2) Uani 1 1 d . . . . .

loop_
_atom_site_aniso_label
_atom_site_aniso_U_11
_atom_site_aniso_U_22
_atom_site_aniso_U_33
_atom_site_aniso_U_23
_atom_site_aniso_U_13
_atom_site_aniso_U_12
P2 0.0346(4) 0.0435(5) 0.0301(3) 0.0030(3) 0.0059(3) 0.0147(3)
O1 0.0528(13) 0.0401(13) 0.0515(11) 0.0059(10) -0.0097(10) -0.0097(10)
N2 0.0262(12) 0.0403(14) 0.0323(10) -0.0069(10) 0.0062(9) 0.0023(10)
N4 0.0263(11) 0.0388(13) 0.0319(10) -0.0022(10) 0.0083(9) 0.0033(10)
N3 0.0277(12) 0.0346(13) 0.0353(11) -0.0036(10) 0.0011(9) 0.0103(10)
N1 0.0313(12) 0.0338(13) 0.0319(10) -0.0045(9) -0.0002(9) 0.0101(10)
C14 0.0172(12) 0.0268(14) 0.0325(12) -0.0030(10) 0.0037(10) -0.0033(10)
C19 0.0158(12) 0.0273(14) 0.0316(12) -0.0020(10) 0.0003(9) -0.0022(10)
C10 0.0170(12) 0.0280(14) 0.0334(12) -0.0049(11) -0.0009(10) 0.0001(10)
C15 0.0190(12) 0.0314(15) 0.0302(12) -0.0023(11) 0.0010(10) 0.0016(11)
C1 0.0297(14) 0.0376(16) 0.0271(12) -0.0030(11) 0.0062(10) 0.0053(12)
C18 0.0225(13) 0.0319(15) 0.0285(12) 0.0004(11) 0.0032(10) 0.0004(11)
C11 0.0226(13) 0.0256(14) 0.0388(13) -0.0007(11) 0.0018(10) 0.0059(11)
C17 0.0266(13) 0.0290(15) 0.0336(12) 0.0068(11) 0.0002(10) 0.0018(11)
C13 0.0229(13) 0.0347(15) 0.0309(12) 0.0052(11) 0.0038(10) 0.0004(11)
C21 0.0276(14) 0.0359(16) 0.0382(14) 0.0000(12) 0.0039(11) 0.0080(12)
C16 0.0259(14) 0.0322(15) 0.0379(13) -0.0010(11) 0.0047(11) 0.0068(11)
C20 0.0286(14) 0.0388(16) 0.0272(11) 0.0007(11) 0.0062(10) 0.0058(12)
C12 0.0265(13) 0.0283(15) 0.0395(13) 0.0068(11) 0.0032(11) 0.0028(11)
C3 0.0322(15) 0.0308(15) 0.0405(14) -0.0062(12) 0.0121(11) 0.0003(12)
C22 0.0321(15) 0.0331(16) 0.0411(14) -0.0037(12) 0.0085(12) 0.0083(12)
C2 0.0293(14) 0.0318(15) 0.0377(13) 0.0022(11) 0.0071(11) 0.0104(12)
C4 0.0373(16) 0.0374(17) 0.0424(14) -0.0119(13) -0.0089(12) 0.0136(13)
C7 0.0257(15) 0.058(2) 0.0493(16) -0.0184(15) -0.0026(12) 0.0014(14)
C26 0.0287(15) 0.0518(19) 0.0381(14) -0.0080(13) -0.0006(11) 0.0023(13)
C23 0.0370(16) 0.0395(17) 0.0498(16) -0.0122(14) -0.0084(13) 0.0148(14)
C5 0.0377(17) 0.068(2) 0.0366(14) -0.0114(14) -0.0031(12) 0.0160(15)
C6 0.053(2) 0.0397(18) 0.0610(18) 0.0007(15) -0.0119(15) -0.0036(15)
C29 0.061(2) 0.055(2) 0.0422(15) 0.0020(15) -0.0019(15) 0.0068(17)
C24 0.0460(19) 0.072(2) 0.0438(16) -0.0159(16) -0.0074(14) 0.0176(17)
C27 0.0516(19) 0.061(2) 0.0374(15) -0.0048(14) 0.0006(13) -0.0028(16)
C25 0.048(2) 0.045(2) 0.074(2) -0.0003(16) -0.0114(16) -0.0024(16)
C32 0.060(2) 0.053(2) 0.0594(19) 0.0028(17) -0.0114(16) -0.0156(18)
C30 0.088(3) 0.058(2) 0.062(2) -0.0040(18) 0.0218(19) 0.018(2)
C31 0.072(3) 0.072(3) 0.067(2) -0.029(2) 0.0101(19) -0.017(2)
C28 0.049(2) 0.109(3) 0.069(2) 0.001(2) 0.0058(17) -0.036(2)
C8 0.059(2) 0.123(4) 0.0391(16) -0.005(2) -0.0107(16) 0.000(2)
C9 0.053(2) 0.096(3) 0.119(3) -0.015(3) -0.007(2) -0.035(2)
P1 0.0385(4) 0.0467(5) 0.0281(3) -0.0019(3) 0.0020(3) 0.0185(3)

_geom_special_details            
;
 All esds (except the esd in the dihedral angle between two l.s. planes)
 are estimated using the full covariance matrix.  The cell esds are taken
 into account individually in the estimation of esds in distances, angles
 and torsion angles; correlations between esds in cell parameters are only
 used when they are defined by crystal symmetry.  An approximate (isotropic)
 treatment of cell esds is used for estimating esds involving l.s. planes.
;

loop_
_geom_bond_atom_site_label_1
_geom_bond_atom_site_label_2
_geom_bond_distance
_geom_bond_site_symmetry_2
_geom_bond_publ_flag
P2 C20 1.822(3) . ?
P2 C15 1.823(2) . ?
O1 C29 1.427(3) . ?
O1 C32 1.431(3) . ?
N2 C1 1.361(3) . ?
N2 C3 1.380(3) . ?
N2 C7 1.479(3) . ?
N4 C20 1.358(3) . ?
N4 C22 1.383(3) . ?
N4 C26 1.488(3) . ?
N3 C20 1.365(3) . ?
N3 C21 1.382(3) . ?
N3 C23 1.480(3) . ?
N1 C1 1.368(3) . ?
N1 C2 1.382(3) . ?
N1 C4 1.477(3) . ?
C14 C13 1.420(3) . ?
C14 C19 1.435(3) . ?
C14 C15 1.454(3) . ?
C19 C18 1.421(3) . ?
C19 C10 1.457(3) . ?
C10 C11 1.391(3) . ?
C10 P1 1.823(2) . ?
C15 C16 1.393(3) . ?
C1 P1 1.815(3) . ?
C18 C17 1.371(3) . ?
C11 C12 1.406(3) . ?
C17 C16 1.405(3) . ?
C13 C12 1.371(3) . ?
C21 C22 1.343(3) . ?
C3 C2 1.343(3) . ?
C4 C6 1.522(4) . ?
C4 C5 1.525(4) . ?
C7 C8 1.509(4) . ?
C7 C9 1.519(5) . ?
C26 C28 1.514(4) . ?
C26 C27 1.518(4) . ?
C23 C24 1.521(4) . ?
C23 C25 1.529(4) . ?
C29 C30 1.516(4) . ?
C32 C31 1.502(5) . ?
C30 C31 1.517(5) . ?

loop_
_geom_angle_atom_site_label_1
_geom_angle_atom_site_label_2
_geom_angle_atom_site_label_3
_geom_angle
_geom_angle_site_symmetry_1
_geom_angle_site_symmetry_3
_geom_angle_publ_flag
C20 P2 C15 99.17(11) . . ?
C29 O1 C32 105.2(2) . . ?
C1 N2 C3 110.4(2) . . ?
C1 N2 C7 124.6(2) . . ?
C3 N2 C7 125.0(2) . . ?
C20 N4 C22 110.8(2) . . ?
C20 N4 C26 124.7(2) . . ?
C22 N4 C26 124.5(2) . . ?
C20 N3 C21 110.5(2) . . ?
C20 N3 C23 125.5(2) . . ?
C21 N3 C23 123.9(2) . . ?
C1 N1 C2 110.3(2) . . ?
C1 N1 C4 125.1(2) . . ?
C2 N1 C4 124.4(2) . . ?
C13 C14 C19 119.0(2) . . ?
C13 C14 C15 120.9(2) . . ?
C19 C14 C15 120.1(2) . . ?
C18 C19 C14 119.1(2) . . ?
C18 C19 C10 120.6(2) . . ?
C14 C19 C10 120.3(2) . . ?
C11 C10 C19 117.1(2) . . ?
C11 C10 P1 125.18(19) . . ?
C19 C10 P1 117.65(17) . . ?
C16 C15 C14 117.2(2) . . ?
C16 C15 P2 125.20(19) . . ?
C14 C15 P2 117.64(17) . . ?
N2 C1 N1 104.7(2) . . ?
N2 C1 P1 124.83(18) . . ?
N1 C1 P1 130.01(19) . . ?
C17 C18 C19 120.1(2) . . ?
C10 C11 C12 122.1(2) . . ?
C18 C17 C16 121.1(2) . . ?
C12 C13 C14 120.2(2) . . ?
C22 C21 N3 107.2(2) . . ?
C15 C16 C17 122.2(2) . . ?
N4 C20 N3 104.6(2) . . ?
N4 C20 P2 126.01(18) . . ?
N3 C20 P2 129.3(2) . . ?
C13 C12 C11 121.3(2) . . ?
C2 C3 N2 107.4(2) . . ?
C21 C22 N4 106.9(2) . . ?
C3 C2 N1 107.1(2) . . ?
N1 C4 C6 109.1(2) . . ?
N1 C4 C5 110.0(2) . . ?
C6 C4 C5 112.1(2) . . ?
N2 C7 C8 109.2(2) . . ?
N2 C7 C9 109.9(3) . . ?
C8 C7 C9 112.9(3) . . ?
N4 C26 C28 109.6(2) . . ?
N4 C26 C27 109.6(2) . . ?
C28 C26 C27 113.0(3) . . ?
N3 C23 C24 110.4(2) . . ?
N3 C23 C25 109.2(2) . . ?
C24 C23 C25 112.6(2) . . ?
O1 C29 C30 106.0(2) . . ?
O1 C32 C31 104.5(3) . . ?
C29 C30 C31 104.1(3) . . ?
C32 C31 C30 104.5(3) . . ?
C1 P1 C10 100.12(11) . . ?

_refine_diff_density_max         0.290
_refine_diff_density_min         -0.209
_refine_diff_density_rms         0.055

_shelx_res_file                  
;
REM Old TITL P21n in P2(1)/n
REM SHELXT solution in P2(1)/n: R1 0.177, Rweak 0.007, Alpha 0.029
REM <I/s>   0.230 for  414 systematic absences,  Orientation as input
REM Formula found by SHELXT:  C32 N4 O P2
TITL C:\XRay\LNK036\P21n_a.res in P2(1)/n
    C:\XRay\LNK036\P21n_a.res
    created by SHELXL-2018/3 at 15:10:17 on 22-May-2025
CELL 0.71073 16.1991 9.3270 21.5492 90.000 97.546 90.000
ZERR 4.0000 0.0032 0.0019 0.0043 0.000 0.030 0.000
LATT 1
SYMM 0.5-X, 0.5+Y, 0.5-Z
SFAC C H N O P
UNIT 128 184 16 4 8
MERG 2
OMIT -2 52
FMAP
GRID
PLAN
TEMP -123
BOND
L.S. 20
ACTA
WGHT    0.053000    1.271000
FVAR       0.36896
P2    5    0.610142    0.680966    0.622430    11.00000    0.03460    0.04351 =
         0.03007    0.00302    0.00588    0.01468
O1    4    0.743615    0.019047    0.511500    11.00000    0.05278    0.04005 =
         0.05150    0.00589   -0.00967   -0.00970
N2    3    0.344408    1.170618    0.900928    11.00000    0.02615    0.04034 =
         0.03234   -0.00692    0.00617    0.00234
N4    3    0.665425    0.403182    0.592746    11.00000    0.02628    0.03880 =
         0.03193   -0.00222    0.00830    0.00329
N3    3    0.749513    0.498911    0.666983    11.00000    0.02770    0.03463 =
         0.03535   -0.00358    0.00112    0.01032
N1    3    0.257529    1.079486    0.826658    11.00000    0.03134    0.03376 =
         0.03187   -0.00452   -0.00019    0.01008
C14   1    0.515761    0.784822    0.713294    11.00000    0.01718    0.02683 =
         0.03253   -0.00299    0.00368   -0.00334
C19   1    0.485651    0.785632    0.773030    11.00000    0.01585    0.02730 =
         0.03162   -0.00204    0.00026   -0.00222
C10   1    0.433527    0.902988    0.789910    11.00000    0.01703    0.02799 =
         0.03341   -0.00493   -0.00094    0.00010
C15   1    0.569469    0.669412    0.697217    11.00000    0.01900    0.03143 =
         0.03024   -0.00231    0.00102    0.00159
C1    1    0.332573    1.055019    0.862214    11.00000    0.02974    0.03760 =
         0.02708   -0.00303    0.00621    0.00527
C18   1    0.508522    0.671936    0.815742    11.00000    0.02246    0.03193 =
         0.02847    0.00043    0.00316    0.00044
AFIX  43
H18   2    0.490666    0.672984    0.856006    11.00000   -1.20000
AFIX   0
C11   1    0.416409    1.012868    0.746473    11.00000    0.02260    0.02556 =
         0.03879   -0.00065    0.00178    0.00590
AFIX  43
H11   2    0.384874    1.093028    0.757051    11.00000   -1.20000
AFIX   0
C17   1    0.556321    0.560711    0.798942    11.00000    0.02663    0.02899 =
         0.03359    0.00680    0.00016    0.00184
AFIX  43
H17   2    0.569559    0.483519    0.827266    11.00000   -1.20000
AFIX   0
C13   1    0.492629    0.898405    0.670682    11.00000    0.02294    0.03474 =
         0.03088    0.00522    0.00384    0.00043
AFIX  43
H13   2    0.510669    0.897781    0.630479    11.00000   -1.20000
AFIX   0
C21   1    0.782658    0.367463    0.653978    11.00000    0.02765    0.03586 =
         0.03824   -0.00004    0.00386    0.00797
AFIX  43
H21   2    0.832935    0.326849    0.674130    11.00000   -1.20000
AFIX   0
C16   1    0.586053    0.558940    0.740567    11.00000    0.02592    0.03224 =
         0.03786   -0.00104    0.00469    0.00684
AFIX  43
H16   2    0.618563    0.479735    0.730312    11.00000   -1.20000
AFIX   0
C20   1    0.676360    0.522315    0.629128    11.00000    0.02859    0.03882 =
         0.02722    0.00074    0.00619    0.00579
C12   1    0.444319    1.009011    0.687394    11.00000    0.02646    0.02832 =
         0.03947    0.00678    0.00323    0.00275
AFIX  43
H12   2    0.429413    1.084512    0.658496    11.00000   -1.20000
AFIX   0
C3    1    0.277509    1.262982    0.890381    11.00000    0.03219    0.03084 =
         0.04052   -0.00619    0.01206    0.00031
AFIX  43
H3    2    0.270521    1.349690    0.912229    11.00000   -1.20000
AFIX   0
C22   1    0.730468    0.307874    0.607505    11.00000    0.03210    0.03310 =
         0.04113   -0.00368    0.00849    0.00825
AFIX  43
H22   2    0.736984    0.217493    0.588410    11.00000   -1.20000
AFIX   0
C2    1    0.224100    1.207761    0.843556    11.00000    0.02929    0.03176 =
         0.03775    0.00216    0.00707    0.01037
AFIX  43
H2    2    0.172953    1.249105    0.825450    11.00000   -1.20000
AFIX   0
C4    1    0.214733    0.978449    0.780371    11.00000    0.03735    0.03741 =
         0.04236   -0.01185   -0.00894    0.01361
AFIX  13
H4    2    0.251963    0.894082    0.776953    11.00000   -1.20000
AFIX   0
C7    1    0.417814    1.191863    0.948573    11.00000    0.02565    0.05839 =
         0.04931   -0.01840   -0.00257    0.00143
AFIX  13
H7    2    0.461420    1.120833    0.940534    11.00000   -1.20000
AFIX   0
C26   1    0.592814    0.377366    0.544190    11.00000    0.02872    0.05180 =
         0.03808   -0.00799   -0.00058    0.00226
AFIX  13
H26   2    0.555208    0.462615    0.543052    11.00000   -1.20000
AFIX   0
C23   1    0.791108    0.601934    0.713153    11.00000    0.03703    0.03946 =
         0.04979   -0.01222   -0.00841    0.01484
AFIX  13
H23   2    0.753762    0.686891    0.714640    11.00000   -1.20000
AFIX   0
C5    1    0.197882    1.050374    0.716403    11.00000    0.03767    0.06798 =
         0.03661   -0.01138   -0.00306    0.01596
AFIX 137
H5A   2    0.164110    1.136591    0.719568    11.00000   -1.50000
H5B   2    0.167855    0.983735    0.686318    11.00000   -1.50000
H5C   2    0.250854    1.077014    0.702219    11.00000   -1.50000
AFIX   0
C6    1    0.135063    0.926247    0.803334    11.00000    0.05277    0.03973 =
         0.06101    0.00072   -0.01192   -0.00360
AFIX 137
H6A   2    0.148434    0.883328    0.844950    11.00000   -1.50000
H6B   2    0.108282    0.854396    0.774181    11.00000   -1.50000
H6C   2    0.097162    1.007395    0.805659    11.00000   -1.50000
AFIX   0
C29   1    0.794194   -0.083367    0.548111    11.00000    0.06105    0.05504 =
         0.04216    0.00204   -0.00191    0.00678
AFIX  23
H29A  2    0.774205   -0.097337    0.589174    11.00000   -1.20000
H29B  2    0.852847   -0.050840    0.555286    11.00000   -1.20000
AFIX   0
C24   1    0.804650    0.534747    0.777986    11.00000    0.04596    0.07178 =
         0.04379   -0.01589   -0.00737    0.01756
AFIX 137
H24A  2    0.750660    0.510835    0.791157    11.00000   -1.50000
H24B  2    0.834046    0.602787    0.807740    11.00000   -1.50000
H24C  2    0.837971    0.447319    0.776845    11.00000   -1.50000
AFIX   0
C27   1    0.622420    0.363090    0.480514    11.00000    0.05162    0.06118 =
         0.03741   -0.00480    0.00058   -0.00276
AFIX 137
H27A  2    0.653866    0.448973    0.471902    11.00000   -1.50000
H27B  2    0.574213    0.352532    0.448247    11.00000   -1.50000
H27C  2    0.658299    0.278546    0.480278    11.00000   -1.50000
AFIX   0
C25   1    0.872283    0.652861    0.691388    11.00000    0.04794    0.04461 =
         0.07381   -0.00029   -0.01141   -0.00243
AFIX 137
H25A  2    0.910373    0.571440    0.690614    11.00000   -1.50000
H25B  2    0.898088    0.726002    0.720321    11.00000   -1.50000
H25C  2    0.860428    0.693789    0.649274    11.00000   -1.50000
AFIX   0
C32   1    0.673734   -0.060425    0.481907    11.00000    0.06033    0.05296 =
         0.05941    0.00282   -0.01143   -0.01560
AFIX  23
H32A  2    0.646010   -0.008665    0.444792    11.00000   -1.20000
H32B  2    0.632686   -0.077378    0.511337    11.00000   -1.20000
AFIX   0
C30   1    0.786785   -0.221548    0.510713    11.00000    0.08845    0.05764 =
         0.06170   -0.00404    0.02181    0.01842
AFIX  23
H30A  2    0.779443   -0.304694    0.538016    11.00000   -1.20000
H30B  2    0.836817   -0.237348    0.489696    11.00000   -1.20000
AFIX   0
C31   1    0.710187   -0.199374    0.463123    11.00000    0.07193    0.07167 =
         0.06720   -0.02850    0.01012   -0.01678
AFIX  23
H31A  2    0.725553   -0.192998    0.420234    11.00000   -1.20000
H31B  2    0.670142   -0.279048    0.464721    11.00000   -1.20000
AFIX   0
C28   1    0.544923    0.247562    0.561902    11.00000    0.04931    0.10889 =
         0.06897    0.00081    0.00580   -0.03554
AFIX 137
H28A  2    0.580465    0.162383    0.562683    11.00000   -1.50000
H28B  2    0.495425    0.233973    0.531074    11.00000   -1.50000
H28C  2    0.527870    0.262288    0.603417    11.00000   -1.50000
AFIX   0
C8    1    0.393593    1.162540    1.012617    11.00000    0.05902    0.12325 =
         0.03912   -0.00522   -0.01066   -0.00042
AFIX 137
H8A   2    0.352764    1.234013    1.022203    11.00000   -1.50000
H8B   2    0.443127    1.168032    1.043964    11.00000   -1.50000
H8C   2    0.369155    1.066527    1.013291    11.00000   -1.50000
AFIX   0
C9    1    0.452949    1.341462    0.942600    11.00000    0.05322    0.09557 =
         0.11916   -0.01541   -0.00705   -0.03462
AFIX 137
H9A   2    0.469207    1.353605    0.900687    11.00000   -1.50000
H9B   2    0.501799    1.354556    0.974084    11.00000   -1.50000
H9C   2    0.410512    1.412757    0.949174    11.00000   -1.50000
AFIX   0
P1    5    0.398937    0.897517    0.867041    11.00000    0.03849    0.04672 =
         0.02809   -0.00190    0.00200    0.01848
HKLF 4


REM  C:\XRay\LNK036\P21n_a.res in P2(1)/n
REM wR2 = 0.1342, GooF = S = 1.028, Restrained GooF = 1.028 for all data
REM R1 = 0.0526 for 3995 Fo > 4sig(Fo) and 0.0979 for all 6336 data
REM 360 parameters refined using 0 restraints

END

WGHT      0.0528      1.2864

REM Highest difference peak  0.290,  deepest hole -0.209,  1-sigma level  0.055
Q1    1   0.4196  0.8639  0.9092  11.00000  0.05    0.29
Q2    1   0.6090  0.5713  0.6265  11.00000  0.05    0.29
Q3    1   0.3918  0.7669  0.8739  11.00000  0.05    0.28
Q4    1   0.5976  0.6749  0.6613  11.00000  0.05    0.27
Q5    1   0.7644  0.5349  0.6999  11.00000  0.05    0.25
Q6    1   0.5222  0.7023  0.6994  11.00000  0.05    0.24
Q7    1   0.7653 -0.0508  0.4897  11.00000  0.05    0.24
Q8    1   0.4123  0.9146  0.8208  11.00000  0.05    0.24
Q9    1   0.7057 -0.0977  0.4493  11.00000  0.05    0.24
Q10   1   0.5671  0.6029  0.6182  11.00000  0.05    0.24
Q11   1   0.3282  1.0752  0.8977  11.00000  0.05    0.24
Q12   1   0.8184 -0.1101  0.5076  11.00000  0.05    0.24
Q13   1   0.7330 -0.2893  0.4861  11.00000  0.05    0.23
Q14   1   0.5107  0.7485  0.7960  11.00000  0.05    0.23
Q15   1   0.5595  0.5987  0.7157  11.00000  0.05    0.23
Q16   1   0.5815  0.6869  0.5746  11.00000  0.05    0.23
Q17   1   0.3803  1.1877  0.9291  11.00000  0.05    0.23
Q18   1   0.5611  0.5579  0.7645  11.00000  0.05    0.23
Q19   1   0.3864  0.8104  0.8260  11.00000  0.05    0.22
Q20   1   0.5004  0.7738  0.7400  11.00000  0.05    0.21
;
_shelx_res_checksum              82223
####################################################################### 
# 
# This file contains crystal structure data downloaded from the 
# Cambridge Structural Database (CSD) hosted by the Cambridge 
# Crystallographic Data Centre (CCDC).
# 
# Full information about CCDC data access policies and citation 
# guidelines are available at http://www.ccdc.cam.ac.uk/access/V1 
# 
# Audit and citation data items may have been added by the CCDC. 
# Please retain this information to preserve the provenance of 
# this file and to allow appropriate attribution of the data. 
# 
#######################################################################

data_5
_database_code_depnum_ccdc_archive 'CCDC 2537612'
loop_
_audit_author_name
_audit_author_address
'Terrance Hadlington'
;TU Munich
Germany
;
_audit_update_record             
;
2026-03-13 deposited with the CCDC.	2026-07-21 downloaded from the CCDC.
;

_audit_creation_method           SHELXL-2018/3
_shelx_SHELXL_version_number     2018/3
_chemical_name_systematic        ?
_chemical_name_common            ?
_chemical_melting_point          ?
_chemical_formula_moiety         'C23 H25 N2 P'
_chemical_formula_sum            'C23 H25 N2 P'
_chemical_formula_weight         360.42

loop_
_atom_type_symbol
_atom_type_description
_atom_type_scat_dispersion_real
_atom_type_scat_dispersion_imag
_atom_type_scat_source
C C 0.0033 0.0016 'International Tables Vol C Tables 4.2.6.8 and 6.1.1.4'
H H 0.0000 0.0000 'International Tables Vol C Tables 4.2.6.8 and 6.1.1.4'
N N 0.0061 0.0033 'International Tables Vol C Tables 4.2.6.8 and 6.1.1.4'
P P 0.1023 0.0942 'International Tables Vol C Tables 4.2.6.8 and 6.1.1.4'

_space_group_crystal_system      monoclinic
_space_group_IT_number           14
_space_group_name_H-M_alt        'P 21/n'
_space_group_name_Hall           '-P 2yn'

_shelx_space_group_comment       
;
The symmetry employed for this shelxl refinement is uniquely defined
by the following loop, which should always be used as a source of
symmetry information in preference to the above space-group names.
They are only intended as comments.
;

loop_
_space_group_symop_operation_xyz
'x, y, z'
'-x+1/2, y+1/2, -z+1/2'
'-x, -y, -z'
'x-1/2, -y-1/2, z-1/2'

_cell_length_a                   9.5400(19)
_cell_length_b                   16.330(3)
_cell_length_c                   25.360(5)
_cell_angle_alpha                90
_cell_angle_beta                 91.30(3)
_cell_angle_gamma                90
_cell_volume                     3949.8(14)
_cell_formula_units_Z            8
_cell_measurement_temperature    150(2)
_cell_measurement_reflns_used    2000
_cell_measurement_theta_min      1.92
_cell_measurement_theta_max      32.50

_exptl_crystal_description       needle
_exptl_crystal_colour            blue
_exptl_crystal_density_diffrn    1.212
_exptl_crystal_F_000             1536
_exptl_crystal_size_max          0.25
_exptl_crystal_size_mid          0.08
_exptl_crystal_size_min          0.07
_exptl_absorpt_coefficient_mu    0.148
_exptl_absorpt_correction_type   multi-scan
_exptl_absorpt_correction_T_min  0.964
_exptl_absorpt_correction_T_max  1.000
_exptl_absorpt_process_details   'STOE X-AREA 1.76'

_diffrn_ambient_temperature      150(2)
_diffrn_source                   'Genix 3D HF Mo'
_diffrn_source_voltage           50
_diffrn_source_current           1.000
_diffrn_source_power             0.050
_diffrn_radiation_type           'Mo K\a'
_diffrn_radiation_wavelength     0.71073
_diffrn_radiation_monochromator  'Graded multilayer mirror'
_diffrn_radiation_collimation    '0.6 mm diameter'
_diffrn_measurement_device_type  'STOE StadiVari'
_diffrn_measurement_method       '\w scans'
_diffrn_detector                 Pilatus300K
_diffrn_detector_area_resol_mean 5.81
_diffrn_reflns_number            54525
_diffrn_reflns_av_unetI/netI     0.0674
_diffrn_reflns_av_R_equivalents  0.0978
_diffrn_reflns_limit_h_min       -12
_diffrn_reflns_limit_h_max       12
_diffrn_reflns_limit_k_min       -16
_diffrn_reflns_limit_k_max       21
_diffrn_reflns_limit_l_min       -32
_diffrn_reflns_limit_l_max       31
_diffrn_reflns_theta_min         2.034
_diffrn_reflns_theta_max         27.496
_diffrn_reflns_theta_full        25.242
_diffrn_measured_fraction_theta_max 1.000
_diffrn_measured_fraction_theta_full 1.000
_diffrn_reflns_Laue_measured_fraction_max 1.000
_diffrn_reflns_Laue_measured_fraction_full 1.000
_diffrn_reflns_point_group_measured_fraction_max 1.000
_diffrn_reflns_point_group_measured_fraction_full 1.000
_reflns_number_total             9074
_reflns_number_gt                5562
_reflns_threshold_expression     'I > 2\s(I)'
_reflns_Friedel_coverage         0.000
_reflns_Friedel_fraction_max     .
_reflns_Friedel_fraction_full    .

_reflns_special_details          
;
 Reflections were merged by SHELXL according to the crystal
 class for the calculation of statistics and refinement.
 
 _reflns_Friedel_fraction is defined as the number of unique
 Friedel pairs measured divided by the number that would be
 possible theoretically, ignoring centric projections and
 systematic absences.
;

_computing_data_collection       ?
_computing_cell_refinement       ?
_computing_data_reduction        ?
_computing_structure_solution    'SHELXT 2018/2 (Sheldrick, 2018)'
_computing_structure_refinement  'SHELXL-2018/3 (Sheldrick, 2018)'
_computing_molecular_graphics    ?
_computing_publication_material  ?
_refine_special_details          ?
_refine_ls_structure_factor_coef Fsqd
_refine_ls_matrix_type           full
_refine_ls_weighting_scheme      calc
_refine_ls_weighting_details     
'w=1/[\s^2^(Fo^2^)+(0.1172P)^2^+0.1808P] where P=(Fo^2^+2Fc^2^)/3'
_atom_sites_solution_primary     ?
_atom_sites_solution_secondary   ?
_atom_sites_solution_hydrogens   geom
_refine_ls_hydrogen_treatment    constr
_refine_ls_extinction_method     none
_refine_ls_extinction_coef       .
_refine_ls_number_reflns         9074
_refine_ls_number_parameters     477
_refine_ls_number_restraints     0
_refine_ls_R_factor_all          0.1139
_refine_ls_R_factor_gt           0.0668
_refine_ls_wR_factor_ref         0.2019
_refine_ls_wR_factor_gt          0.1675
_refine_ls_goodness_of_fit_ref   1.037
_refine_ls_restrained_S_all      1.037
_refine_ls_shift/su_max          0.000
_refine_ls_shift/su_mean         0.000

loop_
_atom_site_label
_atom_site_type_symbol
_atom_site_fract_x
_atom_site_fract_y
_atom_site_fract_z
_atom_site_U_iso_or_equiv
_atom_site_adp_type
_atom_site_occupancy
_atom_site_site_symmetry_order
_atom_site_calc_flag
_atom_site_refinement_flags_posn
_atom_site_refinement_flags_adp
_atom_site_refinement_flags_occupancy
_atom_site_disorder_assembly
_atom_site_disorder_group
P1 P 0.89255(8) 0.55181(4) 0.22935(3) 0.0405(2) Uani 1 1 d . . . . .
P2 P 0.53634(8) 0.23063(4) 0.49989(3) 0.0434(2) Uani 1 1 d . . . . .
N2 N 0.8016(2) 0.38246(12) 0.21619(9) 0.0391(5) Uani 1 1 d . . . . .
N1 N 0.8701(2) 0.44401(12) 0.14492(9) 0.0369(5) Uani 1 1 d . . . . .
N3 N 0.6473(2) 0.36939(12) 0.44360(9) 0.0411(5) Uani 1 1 d . . . . .
N4 N 0.4568(2) 0.31715(13) 0.40913(10) 0.0433(5) Uani 1 1 d . . . . .
C15 C 0.8478(3) 0.45667(14) 0.19717(11) 0.0369(6) Uani 1 1 d . . . . .
C14 C 0.8214(3) 0.59702(14) 0.33142(11) 0.0375(6) Uani 1 1 d . . . . .
C7 C 0.5278(3) 0.57967(15) 0.31886(12) 0.0401(6) Uani 1 1 d . . . . .
C2 C 0.6174(3) 0.55736(15) 0.27652(11) 0.0387(6) Uani 1 1 d . . . . .
C32 C 0.9479(3) 0.13650(15) 0.49828(12) 0.0413(6) Uani 1 1 d . . . . .
C24 C 0.7182(3) 0.20199(14) 0.51762(12) 0.0394(6) Uani 1 1 d . . . . .
C1 C 0.7674(3) 0.56451(14) 0.28279(11) 0.0375(6) Uani 1 1 d . . . . .
C37 C 0.8179(3) 0.17379(14) 0.48004(12) 0.0388(6) Uani 1 1 d . . . . .
C25 C 0.7535(3) 0.19402(15) 0.57236(12) 0.0390(6) Uani 1 1 d . . . . .
C8 C 0.5846(3) 0.61270(15) 0.36513(12) 0.0423(6) Uani 1 1 d . . . . .
H8 H 0.523867 0.628597 0.392485 0.051 Uiso 1 1 calc R U . . .
C38 C 0.5530(3) 0.30689(15) 0.44978(12) 0.0400(6) Uani 1 1 d . . . . .
C17 C 0.7969(3) 0.32565(15) 0.17529(12) 0.0422(6) Uani 1 1 d . . . . .
H17 H 0.768252 0.270108 0.177889 0.051 Uiso 1 1 calc R U . . .
C9 C 0.7295(3) 0.62299(14) 0.37221(11) 0.0391(6) Uani 1 1 d . . . . .
C16 C 0.8397(3) 0.36320(15) 0.13169(12) 0.0403(6) Uani 1 1 d . . . . .
H16 H 0.847966 0.339062 0.097816 0.048 Uiso 1 1 calc R U . . .
C3 C 0.5502(3) 0.52908(16) 0.22884(12) 0.0443(7) Uani 1 1 d . . . . .
H3 H 0.606180 0.515448 0.199608 0.053 Uiso 1 1 calc R U . . .
C36 C 0.7937(3) 0.17798(15) 0.42424(12) 0.0434(6) Uani 1 1 d . . . . .
H36 H 0.709658 0.202473 0.411081 0.052 Uiso 1 1 calc R U . . .
C18 C 0.9242(3) 0.50716(15) 0.10874(11) 0.0390(6) Uani 1 1 d . . . . .
H18 H 0.891752 0.561737 0.121525 0.047 Uiso 1 1 calc R U . . .
C30 C 0.8836(3) 0.15719(16) 0.58938(12) 0.0421(6) Uani 1 1 d . . . . .
C31 C 0.9768(3) 0.12865(16) 0.55199(12) 0.0442(7) Uani 1 1 d . . . . .
H31 H 1.061796 0.103331 0.563480 0.053 Uiso 1 1 calc R U . . .
C26 C 0.6636(3) 0.22253(15) 0.61291(12) 0.0439(7) Uani 1 1 d . . . . .
H26 H 0.577321 0.247891 0.603028 0.053 Uiso 1 1 calc R U . . .
C40 C 0.4896(3) 0.38601(16) 0.37998(13) 0.0472(7) Uani 1 1 d . . . . .
H40 H 0.437556 0.407033 0.350597 0.057 Uiso 1 1 calc R U . . .
C44 C 0.3325(3) 0.26454(16) 0.39939(12) 0.0443(7) Uani 1 1 d . . . . .
H44 H 0.343974 0.214108 0.421430 0.053 Uiso 1 1 calc R U . . .
C21 C 0.7901(3) 0.36098(16) 0.27265(12) 0.0445(7) Uani 1 1 d . . . . .
H21 H 0.753293 0.409741 0.291764 0.053 Uiso 1 1 calc R U . . .
C39 C 0.6079(3) 0.41749(16) 0.40081(13) 0.0478(7) Uani 1 1 d . . . . .
H39 H 0.656116 0.464377 0.388474 0.057 Uiso 1 1 calc R U . . .
C13 C 0.9687(3) 0.60638(17) 0.34210(12) 0.0452(7) Uani 1 1 d . . . . .
H13 H 1.033094 0.588017 0.316631 0.054 Uiso 1 1 calc R U . . .
C20 C 0.8651(3) 0.49518(17) 0.05280(11) 0.0481(7) Uani 1 1 d . . . . .
H20A H 0.903606 0.444861 0.037836 0.072 Uiso 1 1 calc R U . . .
H20B H 0.891058 0.542012 0.030915 0.072 Uiso 1 1 calc R U . . .
H20C H 0.762724 0.490977 0.053753 0.072 Uiso 1 1 calc R U . . .
C11 C 0.9271(3) 0.66879(17) 0.42696(13) 0.0493(7) Uani 1 1 d . . . . .
H11 H 0.963271 0.694213 0.458092 0.059 Uiso 1 1 calc R U . . .
C10 C 0.7866(3) 0.65900(15) 0.41982(12) 0.0446(7) Uani 1 1 d . . . . .
H10 H 0.725194 0.676160 0.446631 0.053 Uiso 1 1 calc R U . . .
C35 C 0.8874(3) 0.14798(17) 0.38927(13) 0.0486(7) Uani 1 1 d . . . . .
H35 H 0.867889 0.151767 0.352454 0.058 Uiso 1 1 calc R U . . .
C29 C 0.9152(3) 0.15080(19) 0.64487(13) 0.0515(7) Uani 1 1 d . . . . .
H29 H 1.001632 0.126911 0.656141 0.062 Uiso 1 1 calc R U . . .
C5 C 0.3212(3) 0.54045(19) 0.26664(14) 0.0524(8) Uani 1 1 d . . . . .
H5 H 0.222583 0.533255 0.263279 0.063 Uiso 1 1 calc R U . . .
C41 C 0.7558(3) 0.39537(16) 0.48240(12) 0.0450(7) Uani 1 1 d . . . . .
H41 H 0.775727 0.348023 0.506429 0.054 Uiso 1 1 calc R U . . .
C4 C 0.4077(3) 0.52113(18) 0.22418(13) 0.0489(7) Uani 1 1 d . . . . .
H4 H 0.366617 0.502343 0.191913 0.059 Uiso 1 1 calc R U . . .
C33 C 1.0428(3) 0.10582(17) 0.46034(13) 0.0492(7) Uani 1 1 d . . . . .
H33 H 1.128157 0.081118 0.472069 0.059 Uiso 1 1 calc R U . . .
C6 C 0.3790(3) 0.56948(17) 0.31256(13) 0.0484(7) Uani 1 1 d . . . . .
H6 H 0.319766 0.583197 0.340867 0.058 Uiso 1 1 calc R U . . .
C12 C 1.0196(3) 0.64101(18) 0.38790(12) 0.0497(7) Uani 1 1 d . . . . .
H12 H 1.117918 0.646435 0.393498 0.060 Uiso 1 1 calc R U . . .
C27 C 0.6972(3) 0.21465(18) 0.66505(13) 0.0523(8) Uani 1 1 d . . . . .
H27 H 0.633996 0.234049 0.690622 0.063 Uiso 1 1 calc R U . . .
C34 C 1.0135(3) 0.11125(18) 0.40773(13) 0.0512(7) Uani 1 1 d . . . . .
H34 H 1.078182 0.090243 0.383200 0.061 Uiso 1 1 calc R U . . .
C19 C 1.0844(3) 0.50747(18) 0.11047(14) 0.0524(8) Uani 1 1 d . . . . .
H19A H 1.117997 0.516639 0.146799 0.079 Uiso 1 1 calc R U . . .
H19B H 1.118760 0.551353 0.087793 0.079 Uiso 1 1 calc R U . . .
H19C H 1.119149 0.454630 0.097945 0.079 Uiso 1 1 calc R U . . .
C42 C 0.8911(3) 0.4167(2) 0.45495(14) 0.0575(8) Uani 1 1 d . . . . .
H42A H 0.918711 0.370884 0.432496 0.086 Uiso 1 1 calc R U . . .
H42B H 0.965229 0.427281 0.481445 0.086 Uiso 1 1 calc R U . . .
H42C H 0.876443 0.465708 0.433201 0.086 Uiso 1 1 calc R U . . .
C28 C 0.8249(4) 0.1780(2) 0.68176(14) 0.0570(8) Uani 1 1 d . . . . .
H28 H 0.847294 0.172438 0.718276 0.068 Uiso 1 1 calc R U . . .
C45 C 0.2025(3) 0.3092(2) 0.41742(15) 0.0583(8) Uani 1 1 d . . . . .
H45A H 0.215590 0.325808 0.454333 0.087 Uiso 1 1 calc R U . . .
H45B H 0.121136 0.272715 0.414137 0.087 Uiso 1 1 calc R U . . .
H45C H 0.186735 0.357811 0.395437 0.087 Uiso 1 1 calc R U . . .
C43 C 0.7018(4) 0.46579(19) 0.51590(14) 0.0581(8) Uani 1 1 d . . . . .
H43A H 0.684788 0.513799 0.493469 0.087 Uiso 1 1 calc R U . . .
H43B H 0.771880 0.479379 0.543386 0.087 Uiso 1 1 calc R U . . .
H43C H 0.614211 0.449419 0.532351 0.087 Uiso 1 1 calc R U . . .
C22 C 0.6878(4) 0.2902(2) 0.27959(14) 0.0607(9) Uani 1 1 d . . . . .
H22A H 0.597977 0.303708 0.262223 0.091 Uiso 1 1 calc R U . . .
H22B H 0.673541 0.280938 0.317270 0.091 Uiso 1 1 calc R U . . .
H22C H 0.726285 0.240560 0.263751 0.091 Uiso 1 1 calc R U . . .
C46 C 0.3222(4) 0.2383(2) 0.34215(15) 0.0630(9) Uani 1 1 d . . . . .
H46A H 0.306981 0.286599 0.319772 0.095 Uiso 1 1 calc R U . . .
H46B H 0.243531 0.200297 0.337246 0.095 Uiso 1 1 calc R U . . .
H46C H 0.409451 0.211167 0.332383 0.095 Uiso 1 1 calc R U . . .
C23 C 0.9341(4) 0.3406(3) 0.29554(16) 0.0802(12) Uani 1 1 d . . . . .
H23A H 0.971567 0.292605 0.277412 0.120 Uiso 1 1 calc R U . . .
H23B H 0.926725 0.328604 0.333247 0.120 Uiso 1 1 calc R U . . .
H23C H 0.996956 0.387303 0.290767 0.120 Uiso 1 1 calc R U . . .

loop_
_atom_site_aniso_label
_atom_site_aniso_U_11
_atom_site_aniso_U_22
_atom_site_aniso_U_33
_atom_site_aniso_U_23
_atom_site_aniso_U_13
_atom_site_aniso_U_12
P1 0.0417(4) 0.0361(3) 0.0439(5) -0.0068(3) 0.0076(3) -0.0047(3)
P2 0.0362(4) 0.0411(4) 0.0530(5) 0.0102(3) 0.0013(3) 0.0000(3)
N2 0.0432(13) 0.0332(10) 0.0412(14) -0.0019(9) 0.0033(10) -0.0029(9)
N1 0.0378(12) 0.0342(10) 0.0389(14) -0.0021(9) 0.0047(10) 0.0007(9)
N3 0.0412(13) 0.0324(10) 0.0496(15) 0.0035(9) -0.0033(11) -0.0031(9)
N4 0.0410(13) 0.0379(11) 0.0508(15) 0.0077(10) -0.0028(11) -0.0017(10)
C15 0.0338(13) 0.0345(11) 0.0427(17) -0.0019(11) 0.0048(11) 0.0006(10)
C14 0.0431(15) 0.0296(11) 0.0401(16) -0.0014(10) 0.0041(12) -0.0001(10)
C7 0.0402(15) 0.0336(11) 0.0467(18) 0.0040(11) 0.0067(12) 0.0031(11)
C2 0.0397(14) 0.0320(11) 0.0445(17) 0.0006(10) 0.0054(12) 0.0002(10)
C32 0.0388(15) 0.0360(12) 0.0490(18) -0.0030(11) 0.0025(12) -0.0019(11)
C24 0.0408(14) 0.0298(11) 0.0478(18) 0.0017(11) 0.0022(12) -0.0023(10)
C1 0.0416(15) 0.0296(11) 0.0415(16) 0.0002(10) 0.0029(12) -0.0009(10)
C37 0.0388(14) 0.0300(11) 0.0475(18) 0.0001(10) 0.0012(12) -0.0012(10)
C25 0.0382(14) 0.0326(11) 0.0463(17) 0.0015(11) 0.0022(12) -0.0020(10)
C8 0.0461(16) 0.0357(12) 0.0455(18) 0.0019(11) 0.0105(13) 0.0059(11)
C38 0.0394(14) 0.0358(12) 0.0447(17) 0.0029(11) -0.0005(12) 0.0006(11)
C17 0.0466(16) 0.0335(12) 0.0466(18) -0.0046(11) 0.0023(13) -0.0030(11)
C9 0.0474(16) 0.0304(11) 0.0398(16) 0.0014(10) 0.0059(12) 0.0004(11)
C16 0.0427(15) 0.0354(12) 0.0429(17) -0.0070(11) -0.0004(12) 0.0002(11)
C3 0.0421(15) 0.0425(13) 0.0481(19) -0.0020(12) 0.0016(13) 0.0037(12)
C36 0.0451(16) 0.0361(12) 0.0490(18) -0.0007(11) 0.0025(13) -0.0023(11)
C18 0.0420(15) 0.0355(12) 0.0398(16) -0.0006(11) 0.0070(12) 0.0011(11)
C30 0.0415(15) 0.0387(12) 0.0460(18) 0.0028(11) -0.0022(12) 0.0000(11)
C31 0.0375(15) 0.0426(13) 0.0525(19) 0.0016(12) -0.0014(13) 0.0019(11)
C26 0.0469(16) 0.0362(12) 0.0488(19) -0.0007(12) 0.0044(13) -0.0008(11)
C40 0.0509(17) 0.0392(13) 0.0512(19) 0.0101(12) -0.0062(14) -0.0012(12)
C44 0.0380(15) 0.0434(13) 0.0513(19) 0.0015(12) -0.0040(13) -0.0027(11)
C21 0.0573(18) 0.0367(12) 0.0399(17) 0.0015(11) 0.0070(13) -0.0017(12)
C39 0.0504(17) 0.0359(12) 0.057(2) 0.0094(12) -0.0034(14) -0.0039(12)
C13 0.0419(15) 0.0469(14) 0.0470(18) -0.0077(12) 0.0046(13) -0.0049(12)
C20 0.0574(19) 0.0470(14) 0.0403(18) -0.0006(12) 0.0077(14) 0.0041(13)
C11 0.0601(19) 0.0426(14) 0.0451(19) -0.0059(12) 0.0023(14) -0.0074(13)
C10 0.0581(18) 0.0346(12) 0.0414(17) -0.0017(11) 0.0091(13) -0.0010(12)
C35 0.0561(19) 0.0434(14) 0.0466(19) -0.0009(12) 0.0060(14) -0.0027(13)
C29 0.0469(17) 0.0571(16) 0.050(2) 0.0049(14) -0.0042(14) 0.0010(14)
C5 0.0376(16) 0.0555(16) 0.064(2) 0.0040(15) 0.0034(14) 0.0023(13)
C41 0.0447(16) 0.0386(13) 0.0515(19) 0.0022(12) -0.0042(13) -0.0045(11)
C4 0.0441(16) 0.0515(15) 0.0510(19) -0.0017(13) -0.0024(14) -0.0009(13)
C33 0.0431(16) 0.0463(14) 0.058(2) -0.0022(13) 0.0004(14) 0.0036(12)
C6 0.0417(16) 0.0470(14) 0.057(2) 0.0012(13) 0.0077(14) 0.0048(12)
C12 0.0487(17) 0.0511(15) 0.049(2) -0.0054(13) 0.0030(14) -0.0094(13)
C27 0.0571(19) 0.0504(15) 0.050(2) -0.0025(14) 0.0076(15) 0.0005(14)
C34 0.0533(18) 0.0487(15) 0.052(2) -0.0036(14) 0.0112(15) 0.0025(14)
C19 0.0452(17) 0.0465(15) 0.066(2) 0.0044(14) 0.0109(15) -0.0026(13)
C42 0.0433(17) 0.0600(18) 0.069(2) -0.0052(16) 0.0023(15) -0.0029(14)
C28 0.060(2) 0.0650(18) 0.046(2) 0.0013(15) -0.0011(15) 0.0019(16)
C45 0.0450(17) 0.0589(17) 0.071(2) -0.0091(16) 0.0009(16) -0.0012(15)
C43 0.062(2) 0.0517(16) 0.061(2) -0.0087(15) 0.0043(16) -0.0025(15)
C22 0.070(2) 0.0597(18) 0.052(2) 0.0096(15) 0.0065(17) -0.0109(17)
C46 0.061(2) 0.0646(19) 0.064(2) -0.0131(17) 0.0028(17) -0.0140(17)
C23 0.067(2) 0.114(3) 0.059(3) 0.028(2) -0.0083(19) -0.012(2)

_geom_special_details            
;
 All esds (except the esd in the dihedral angle between two l.s. planes)
 are estimated using the full covariance matrix.  The cell esds are taken
 into account individually in the estimation of esds in distances, angles
 and torsion angles; correlations between esds in cell parameters are only
 used when they are defined by crystal symmetry.  An approximate (isotropic)
 treatment of cell esds is used for estimating esds involving l.s. planes.
;

loop_
_geom_bond_atom_site_label_1
_geom_bond_atom_site_label_2
_geom_bond_distance
_geom_bond_site_symmetry_2
_geom_bond_publ_flag
P1 C15 1.802(3) . ?
P1 C1 1.838(3) . ?
P2 C38 1.789(3) . ?
P2 C24 1.843(3) . ?
N2 C15 1.380(3) . ?
N2 C17 1.392(3) . ?
N2 C21 1.481(4) . ?
N1 C15 1.363(4) . ?
N1 C16 1.391(3) . ?
N1 C18 1.481(3) . ?
N3 C38 1.372(3) . ?
N3 C39 1.385(4) . ?
N3 C41 1.474(4) . ?
N4 C38 1.375(4) . ?
N4 C40 1.385(3) . ?
N4 C44 1.481(3) . ?
C14 C1 1.428(4) . ?
C14 C13 1.433(4) . ?
C14 C9 1.435(4) . ?
C7 C8 1.390(4) . ?
C7 C6 1.435(4) . ?
C7 C2 1.435(4) . ?
C2 C3 1.432(4) . ?
C2 C1 1.441(4) . ?
C32 C31 1.390(4) . ?
C32 C33 1.427(4) . ?
C32 C37 1.448(4) . ?
C24 C25 1.427(4) . ?
C24 C37 1.437(4) . ?
C37 C36 1.430(4) . ?
C25 C26 1.432(4) . ?
C25 C30 1.437(4) . ?
C8 C9 1.400(4) . ?
C17 C16 1.336(4) . ?
C9 C10 1.439(4) . ?
C3 C4 1.368(4) . ?
C36 C35 1.364(4) . ?
C18 C19 1.528(4) . ?
C18 C20 1.527(4) . ?
C30 C31 1.395(4) . ?
C30 C29 1.436(4) . ?
C26 C27 1.360(4) . ?
C40 C39 1.338(4) . ?
C44 C46 1.514(5) . ?
C44 C45 1.518(4) . ?
C21 C23 1.516(5) . ?
C21 C22 1.525(4) . ?
C13 C12 1.371(4) . ?
C11 C10 1.358(4) . ?
C11 C12 1.416(4) . ?
C35 C34 1.415(4) . ?
C29 C28 1.361(4) . ?
C5 C6 1.362(5) . ?
C5 C4 1.407(4) . ?
C41 C42 1.520(4) . ?
C41 C43 1.526(4) . ?
C33 C34 1.360(5) . ?
C27 C28 1.413(5) . ?

loop_
_geom_angle_atom_site_label_1
_geom_angle_atom_site_label_2
_geom_angle_atom_site_label_3
_geom_angle
_geom_angle_site_symmetry_1
_geom_angle_site_symmetry_3
_geom_angle_publ_flag
C15 P1 C1 106.25(12) . . ?
C38 P2 C24 104.57(13) . . ?
C15 N2 C17 109.3(2) . . ?
C15 N2 C21 125.3(2) . . ?
C17 N2 C21 124.1(2) . . ?
C15 N1 C16 110.0(2) . . ?
C15 N1 C18 124.1(2) . . ?
C16 N1 C18 125.8(2) . . ?
C38 N3 C39 110.1(2) . . ?
C38 N3 C41 126.2(2) . . ?
C39 N3 C41 122.3(2) . . ?
C38 N4 C40 110.1(2) . . ?
C38 N4 C44 125.0(2) . . ?
C40 N4 C44 124.9(2) . . ?
N1 C15 N2 105.4(2) . . ?
N1 C15 P1 122.04(18) . . ?
N2 C15 P1 132.3(2) . . ?
C1 C14 C13 122.4(2) . . ?
C1 C14 C9 121.2(3) . . ?
C13 C14 C9 116.4(3) . . ?
C8 C7 C6 120.3(3) . . ?
C8 C7 C2 120.2(3) . . ?
C6 C7 C2 119.5(3) . . ?
C3 C2 C7 116.8(2) . . ?
C3 C2 C1 122.9(2) . . ?
C7 C2 C1 120.3(3) . . ?
C31 C32 C33 120.9(3) . . ?
C31 C32 C37 120.1(3) . . ?
C33 C32 C37 119.0(3) . . ?
C25 C24 C37 118.1(2) . . ?
C25 C24 P2 117.4(2) . . ?
C37 C24 P2 123.6(2) . . ?
C14 C1 C2 117.6(2) . . ?
C14 C1 P1 116.8(2) . . ?
C2 C1 P1 124.7(2) . . ?
C36 C37 C24 123.1(3) . . ?
C36 C37 C32 117.0(2) . . ?
C24 C37 C32 119.8(3) . . ?
C24 C25 C26 122.5(3) . . ?
C24 C25 C30 120.9(2) . . ?
C26 C25 C30 116.6(3) . . ?
C7 C8 C9 121.3(3) . . ?
N3 C38 N4 104.6(2) . . ?
N3 C38 P2 131.9(2) . . ?
N4 C38 P2 123.3(2) . . ?
C16 C17 N2 107.8(2) . . ?
C8 C9 C14 119.3(3) . . ?
C8 C9 C10 120.7(3) . . ?
C14 C9 C10 120.0(3) . . ?
C17 C16 N1 107.6(2) . . ?
C4 C3 C2 121.9(3) . . ?
C35 C36 C37 122.2(3) . . ?
N1 C18 C19 110.3(2) . . ?
N1 C18 C20 111.1(2) . . ?
C19 C18 C20 112.0(2) . . ?
C31 C30 C25 119.7(3) . . ?
C31 C30 C29 121.2(3) . . ?
C25 C30 C29 119.1(3) . . ?
C32 C31 C30 121.3(3) . . ?
C27 C26 C25 122.4(3) . . ?
C39 C40 N4 107.4(3) . . ?
N4 C44 C46 111.0(2) . . ?
N4 C44 C45 109.1(2) . . ?
C46 C44 C45 112.9(3) . . ?
N2 C21 C23 109.6(2) . . ?
N2 C21 C22 110.7(2) . . ?
C23 C21 C22 111.4(3) . . ?
C40 C39 N3 107.7(2) . . ?
C12 C13 C14 122.1(3) . . ?
C10 C11 C12 119.8(3) . . ?
C11 C10 C9 120.9(3) . . ?
C36 C35 C34 120.1(3) . . ?
C28 C29 C30 121.8(3) . . ?
C6 C5 C4 120.0(3) . . ?
N3 C41 C42 110.5(3) . . ?
N3 C41 C43 110.3(2) . . ?
C42 C41 C43 112.5(2) . . ?
C3 C4 C5 120.7(3) . . ?
C34 C33 C32 121.3(3) . . ?
C5 C6 C7 121.0(3) . . ?
C13 C12 C11 120.7(3) . . ?
C26 C27 C28 121.0(3) . . ?
C33 C34 C35 120.4(3) . . ?
C29 C28 C27 119.1(3) . . ?

_refine_diff_density_max         0.261
_refine_diff_density_min         -0.627
_refine_diff_density_rms         0.070

_shelx_res_file                  
;
REM Old TITL P21n in P2(1)/n
REM SHELXT solution in P2(1)/n: R1 0.154, Rweak 0.009, Alpha 0.023
REM <I/s>   0.439 for  305 systematic absences,  Orientation as input
REM Formula found by SHELXT:  C46 N4 P2
TITL C:\XRay\LNK023\P21n_a.res in P2(1)/n
    C:\XRay\LNK023\P21n_a.res
    created by SHELXL-2018/3 at 09:55:54 on 08-Aug-2024
CELL 0.71073 9.5400 16.3300 25.3600 90.000 91.300 90.000
ZERR 8.0000 0.0019 0.0033 0.0051 0.000 0.030 0.000
LATT 1
SYMM 0.5-X, 0.5+Y, 0.5-Z
SFAC C H N P
UNIT 184 200 16 8
MERG 2
OMIT -2 55
FMAP 2
GRID
PLAN 20
TEMP -123
BOND
L.S. 20
ACTA
WGHT    0.117200    0.180800
FVAR       0.35437
P1    4    0.892554    0.551811    0.229355    11.00000    0.04170    0.03609 =
         0.04391   -0.00678    0.00764   -0.00469
P2    4    0.536340    0.230625    0.499888    11.00000    0.03621    0.04106 =
         0.05303    0.01024    0.00134    0.00000
N2    3    0.801640    0.382457    0.216194    11.00000    0.04322    0.03315 =
         0.04117   -0.00193    0.00326   -0.00288
N1    3    0.870122    0.444007    0.144924    11.00000    0.03780    0.03416 =
         0.03893   -0.00206    0.00473    0.00066
N3    3    0.647304    0.369392    0.443596    11.00000    0.04119    0.03243 =
         0.04959    0.00347   -0.00330   -0.00314
N4    3    0.456794    0.317153    0.409132    11.00000    0.04096    0.03791 =
         0.05081    0.00771   -0.00279   -0.00165
C15   1    0.847759    0.456671    0.197173    11.00000    0.03383    0.03445 =
         0.04268   -0.00190    0.00485    0.00063
C14   1    0.821438    0.597021    0.331421    11.00000    0.04314    0.02958 =
         0.04006   -0.00135    0.00415   -0.00006
C7    1    0.527756    0.579671    0.318857    11.00000    0.04019    0.03364 =
         0.04670    0.00403    0.00669    0.00305
C2    1    0.617385    0.557363    0.276515    11.00000    0.03968    0.03205 =
         0.04451    0.00063    0.00536    0.00022
C32   1    0.947913    0.136497    0.498275    11.00000    0.03878    0.03603 =
         0.04901   -0.00295    0.00246   -0.00189
C24   1    0.718204    0.201987    0.517620    11.00000    0.04077    0.02981 =
         0.04777    0.00175    0.00220   -0.00230
C1    1    0.767418    0.564505    0.282791    11.00000    0.04157    0.02960 =
         0.04148    0.00025    0.00290   -0.00089
C37   1    0.817870    0.173790    0.480036    11.00000    0.03879    0.02999 =
         0.04748    0.00011    0.00119   -0.00116
C25   1    0.753490    0.194024    0.572357    11.00000    0.03816    0.03263 =
         0.04632    0.00147    0.00221   -0.00195
C8    1    0.584575    0.612697    0.365126    11.00000    0.04611    0.03571 =
         0.04547    0.00193    0.01052    0.00586
AFIX  43
H8    2    0.523867    0.628597    0.392485    11.00000   -1.20000
AFIX   0
C38   1    0.553021    0.306893    0.449777    11.00000    0.03944    0.03581 =
         0.04467    0.00289   -0.00046    0.00062
C17   1    0.796872    0.325655    0.175288    11.00000    0.04659    0.03350 =
         0.04662   -0.00458    0.00231   -0.00299
AFIX  43
H17   2    0.768252    0.270108    0.177889    11.00000   -1.20000
AFIX   0
C9    1    0.729490    0.622994    0.372209    11.00000    0.04735    0.03039 =
         0.03980    0.00135    0.00594    0.00042
C16   1    0.839742    0.363196    0.131690    11.00000    0.04266    0.03536 =
         0.04294   -0.00699   -0.00042    0.00025
AFIX  43
H16   2    0.847966    0.339062    0.097816    11.00000   -1.20000
AFIX   0
C3    1    0.550189    0.529081    0.228842    11.00000    0.04213    0.04254 =
         0.04811   -0.00200    0.00159    0.00371
AFIX  43
H3    2    0.606180    0.515448    0.199608    11.00000   -1.20000
AFIX   0
C36   1    0.793736    0.177979    0.424236    11.00000    0.04514    0.03609 =
         0.04903   -0.00073    0.00247   -0.00227
AFIX  43
H36   2    0.709658    0.202473    0.411081    11.00000   -1.20000
AFIX   0
C18   1    0.924231    0.507161    0.108738    11.00000    0.04196    0.03554 =
         0.03976   -0.00056    0.00696    0.00107
AFIX  13
H18   2    0.891752    0.561737    0.121525    11.00000   -1.20000
AFIX   0
C30   1    0.883596    0.157190    0.589380    11.00000    0.04151    0.03873 =
         0.04603    0.00277   -0.00216    0.00002
C31   1    0.976810    0.128652    0.551990    11.00000    0.03753    0.04255 =
         0.05245    0.00159   -0.00139    0.00189
AFIX  43
H31   2    1.061796    0.103331    0.563480    11.00000   -1.20000
AFIX   0
C26   1    0.663606    0.222535    0.612911    11.00000    0.04686    0.03624 =
         0.04881   -0.00074    0.00440   -0.00077
AFIX  43
H26   2    0.577321    0.247891    0.603028    11.00000   -1.20000
AFIX   0
C40   1    0.489556    0.386015    0.379983    11.00000    0.05085    0.03920 =
         0.05119    0.01015   -0.00619   -0.00117
AFIX  43
H40   2    0.437556    0.407033    0.350597    11.00000   -1.20000
AFIX   0
C44   1    0.332461    0.264538    0.399385    11.00000    0.03798    0.04340 =
         0.05134    0.00146   -0.00396   -0.00267
AFIX  13
H44   2    0.343974    0.214108    0.421430    11.00000   -1.20000
AFIX   0
C21   1    0.790114    0.360981    0.272654    11.00000    0.05732    0.03670 =
         0.03989    0.00152    0.00695   -0.00165
AFIX  13
H21   2    0.753293    0.409741    0.291764    11.00000   -1.20000
AFIX   0
C39   1    0.607872    0.417490    0.400813    11.00000    0.05040    0.03588 =
         0.05687    0.00941   -0.00340   -0.00390
AFIX  43
H39   2    0.656116    0.464377    0.388474    11.00000   -1.20000
AFIX   0
C13   1    0.968691    0.606384    0.342096    11.00000    0.04191    0.04693 =
         0.04698   -0.00767    0.00459   -0.00485
AFIX  43
H13   2    1.033094    0.588017    0.316631    11.00000   -1.20000
AFIX   0
C20   1    0.865108    0.495179    0.052799    11.00000    0.05743    0.04700 =
         0.04026   -0.00061    0.00766    0.00413
AFIX 137
H20A  2    0.903606    0.444861    0.037836    11.00000   -1.50000
H20B  2    0.891058    0.542012    0.030915    11.00000   -1.50000
H20C  2    0.762724    0.490977    0.053753    11.00000   -1.50000
AFIX   0
C11   1    0.927099    0.668786    0.426959    11.00000    0.06014    0.04256 =
         0.04513   -0.00588    0.00227   -0.00735
AFIX  43
H11   2    0.963271    0.694213    0.458092    11.00000   -1.20000
AFIX   0
C10   1    0.786631    0.658998    0.419819    11.00000    0.05811    0.03457 =
         0.04139   -0.00169    0.00914   -0.00101
AFIX  43
H10   2    0.725194    0.676160    0.446631    11.00000   -1.20000
AFIX   0
C35   1    0.887399    0.147984    0.389275    11.00000    0.05609    0.04340 =
         0.04661   -0.00093    0.00598   -0.00268
AFIX  43
H35   2    0.867889    0.151767    0.352454    11.00000   -1.20000
AFIX   0
C29   1    0.915231    0.150796    0.644874    11.00000    0.04686    0.05708 =
         0.05038    0.00493   -0.00419    0.00100
AFIX  43
H29   2    1.001632    0.126911    0.656141    11.00000   -1.20000
AFIX   0
C5    1    0.321197    0.540450    0.266638    11.00000    0.03755    0.05550 =
         0.06411    0.00400    0.00342    0.00234
AFIX  43
H5    2    0.222583    0.533255    0.263279    11.00000   -1.20000
AFIX   0
C41   1    0.755834    0.395367    0.482395    11.00000    0.04474    0.03857 =
         0.05149    0.00216   -0.00422   -0.00448
AFIX  13
H41   2    0.775727    0.348023    0.506429    11.00000   -1.20000
AFIX   0
C4    1    0.407655    0.521126    0.224182    11.00000    0.04406    0.05146 =
         0.05098   -0.00171   -0.00239   -0.00093
AFIX  43
H4    2    0.366617    0.502343    0.191913    11.00000   -1.20000
AFIX   0
C33   1    1.042844    0.105816    0.460345    11.00000    0.04307    0.04626 =
         0.05816   -0.00217    0.00040    0.00356
AFIX  43
H33   2    1.128157    0.081118    0.472069    11.00000   -1.20000
AFIX   0
C6    1    0.378951    0.569483    0.312565    11.00000    0.04174    0.04696 =
         0.05673    0.00116    0.00770    0.00475
AFIX  43
H6    2    0.319766    0.583197    0.340867    11.00000   -1.20000
AFIX   0
C12   1    1.019556    0.641013    0.387901    11.00000    0.04872    0.05110 =
         0.04929   -0.00541    0.00305   -0.00939
AFIX  43
H12   2    1.117918    0.646435    0.393498    11.00000   -1.20000
AFIX   0
C27   1    0.697230    0.214646    0.665054    11.00000    0.05706    0.05038 =
         0.04973   -0.00250    0.00761    0.00046
AFIX  43
H27   2    0.633996    0.234049    0.690622    11.00000   -1.20000
AFIX   0
C34   1    1.013522    0.111254    0.407727    11.00000    0.05335    0.04874 =
         0.05189   -0.00359    0.01122    0.00246
AFIX  43
H34   2    1.078182    0.090243    0.383200    11.00000   -1.20000
AFIX   0
C19   1    1.084385    0.507474    0.110475    11.00000    0.04522    0.04654 =
         0.06601    0.00435    0.01094   -0.00259
AFIX 137
H19A  2    1.117997    0.516639    0.146799    11.00000   -1.50000
H19B  2    1.118760    0.551353    0.087793    11.00000   -1.50000
H19C  2    1.119149    0.454630    0.097945    11.00000   -1.50000
AFIX   0
C42   1    0.891069    0.416706    0.454946    11.00000    0.04334    0.05996 =
         0.06939   -0.00524    0.00228   -0.00292
AFIX 137
H42A  2    0.918711    0.370884    0.432496    11.00000   -1.50000
H42B  2    0.965229    0.427281    0.481445    11.00000   -1.50000
H42C  2    0.876443    0.465708    0.433201    11.00000   -1.50000
AFIX   0
C28   1    0.824854    0.178007    0.681763    11.00000    0.05952    0.06500 =
         0.04626    0.00133   -0.00108    0.00188
AFIX  43
H28   2    0.847294    0.172438    0.718276    11.00000   -1.20000
AFIX   0
C45   1    0.202462    0.309173    0.417421    11.00000    0.04505    0.05892 =
         0.07091   -0.00914    0.00085   -0.00124
AFIX 137
H45A  2    0.215590    0.325808    0.454333    11.00000   -1.50000
H45B  2    0.121136    0.272715    0.414137    11.00000   -1.50000
H45C  2    0.186735    0.357811    0.395437    11.00000   -1.50000
AFIX   0
C43   1    0.701848    0.465793    0.515898    11.00000    0.06176    0.05167 =
         0.06088   -0.00866    0.00425   -0.00250
AFIX 137
H43A  2    0.684788    0.513799    0.493469    11.00000   -1.50000
H43B  2    0.771880    0.479379    0.543386    11.00000   -1.50000
H43C  2    0.614211    0.449419    0.532351    11.00000   -1.50000
AFIX   0
C22   1    0.687841    0.290224    0.279594    11.00000    0.07033    0.05966 =
         0.05232    0.00957    0.00650   -0.01092
AFIX 137
H22A  2    0.597977    0.303708    0.262223    11.00000   -1.50000
H22B  2    0.673541    0.280938    0.317270    11.00000   -1.50000
H22C  2    0.726285    0.240560    0.263751    11.00000   -1.50000
AFIX   0
C46   1    0.322201    0.238339    0.342148    11.00000    0.06091    0.06457 =
         0.06371   -0.01311    0.00277   -0.01405
AFIX 137
H46A  2    0.306981    0.286599    0.319772    11.00000   -1.50000
H46B  2    0.243531    0.200297    0.337246    11.00000   -1.50000
H46C  2    0.409451    0.211167    0.332383    11.00000   -1.50000
AFIX   0
C23   1    0.934061    0.340569    0.295543    11.00000    0.06675    0.11402 =
         0.05928    0.02810   -0.00830   -0.01212
AFIX 137
H23A  2    0.971567    0.292605    0.277412    11.00000   -1.50000
H23B  2    0.926725    0.328604    0.333247    11.00000   -1.50000
H23C  2    0.996956    0.387303    0.290767    11.00000   -1.50000
AFIX   0
HKLF 4


REM  C:\XRay\LNK023\P21n_a.res in P2(1)/n
REM wR2 = 0.2019, GooF = S = 1.037, Restrained GooF = 1.037 for all data
REM R1 = 0.0668 for 5562 Fo > 4sig(Fo) and 0.1139 for all 9074 data
REM 477 parameters refined using 0 restraints

END

WGHT      0.1160      0.2055

REM Highest difference peak  0.261,  deepest hole -0.627,  1-sigma level  0.070
Q1    1   0.9813  0.5786  0.0494  11.00000  0.05    0.26
Q2    1   0.8659  0.4807  0.2149  11.00000  0.05    0.26
Q3    1   0.8418  0.6209  0.2184  11.00000  0.05    0.25
Q4    1   0.4311  0.1379  0.4815  11.00000  0.05    0.24
Q5    1   0.4710  0.1728  0.5005  11.00000  0.05    0.23
Q6    1   0.6193  0.2415  0.4552  11.00000  0.05    0.23
Q7    1   0.8242  0.5213  0.2777  11.00000  0.05    0.22
Q8    1   0.4607  0.2712  0.5376  11.00000  0.05    0.21
Q9    1   0.5595  0.2056  0.6844  11.00000  0.05    0.21
Q10   1   1.0059  0.5235  0.2020  11.00000  0.05    0.21
Q11   1   0.5266  0.1608  0.4685  11.00000  0.05    0.21
Q12   1   0.8744  0.5175  0.3458  11.00000  0.05    0.21
Q13   1   0.5673  0.3018  0.5165  11.00000  0.05    0.20
Q14   1   0.8224  0.5941  0.2771  11.00000  0.05    0.20
Q15   1   0.9760  0.3211  0.0591  11.00000  0.05    0.20
Q16   1   0.5379  0.2368  0.4211  11.00000  0.05    0.20
Q17   1   0.4608  0.3569  0.4978  11.00000  0.05    0.20
Q18   1   0.5967  0.2771  0.6738  11.00000  0.05    0.20
Q19   1   0.9131  0.4817  0.2528  11.00000  0.05    0.20
Q20   1   0.8487  0.2499  0.4931  11.00000  0.05    0.20
;
_shelx_res_checksum              96618
####################################################################### 
# 
# This file contains crystal structure data downloaded from the 
# Cambridge Structural Database (CSD) hosted by the Cambridge 
# Crystallographic Data Centre (CCDC).
# 
# Full information about CCDC data access policies and citation 
# guidelines are available at http://www.ccdc.cam.ac.uk/access/V1 
# 
# Audit and citation data items may have been added by the CCDC. 
# Please retain this information to preserve the provenance of 
# this file and to allow appropriate attribution of the data. 
# 
#######################################################################

data_6
_database_code_depnum_ccdc_archive 'CCDC 2537613'
loop_
_audit_author_name
_audit_author_address
'Terrance Hadlington'
;TU Munich
Germany
;
_audit_update_record             
;
2026-03-13 deposited with the CCDC.	2026-07-21 downloaded from the CCDC.
;

_audit_creation_method           SHELXL-2018/3
_shelx_SHELXL_version_number     2018/3
_chemical_name_systematic        ?
_chemical_name_common            ?
_chemical_melting_point          ?
_chemical_formula_moiety         'C32 H40 N4 P2'
_chemical_formula_sum            'C32 H40 N4 P2'
_chemical_formula_weight         542.62

loop_
_atom_type_symbol
_atom_type_description
_atom_type_scat_dispersion_real
_atom_type_scat_dispersion_imag
_atom_type_scat_source
C C 0.0033 0.0016 'International Tables Vol C Tables 4.2.6.8 and 6.1.1.4'
H H 0.0000 0.0000 'International Tables Vol C Tables 4.2.6.8 and 6.1.1.4'
N N 0.0061 0.0033 'International Tables Vol C Tables 4.2.6.8 and 6.1.1.4'
P P 0.1023 0.0942 'International Tables Vol C Tables 4.2.6.8 and 6.1.1.4'

_space_group_crystal_system      monoclinic
_space_group_IT_number           14
_space_group_name_H-M_alt        'P 21/n'
_space_group_name_Hall           '-P 2yn'

_shelx_space_group_comment       
;
The symmetry employed for this shelxl refinement is uniquely defined
by the following loop, which should always be used as a source of
symmetry information in preference to the above space-group names.
They are only intended as comments.
;

loop_
_space_group_symop_operation_xyz
'x, y, z'
'-x+1/2, y+1/2, -z+1/2'
'-x, -y, -z'
'x-1/2, -y-1/2, z-1/2'

_cell_length_a                   10.668(2)
_cell_length_b                   9.955(2)
_cell_length_c                   14.176(3)
_cell_angle_alpha                90
_cell_angle_beta                 102.70(3)
_cell_angle_gamma                90
_cell_volume                     1468.7(5)
_cell_formula_units_Z            2
_cell_measurement_temperature    150(2)
_cell_measurement_reflns_used    2000
_cell_measurement_theta_min      1.92
_cell_measurement_theta_max      32.50

_exptl_crystal_description       needle
_exptl_crystal_colour            blue
_exptl_crystal_density_diffrn    1.227
_exptl_crystal_F_000             580
_exptl_crystal_size_max          0.24
_exptl_crystal_size_mid          0.05
_exptl_crystal_size_min          0.04
_exptl_absorpt_coefficient_mu    0.176
_exptl_absorpt_correction_type   multi-scan
_exptl_absorpt_correction_T_min  0.959
_exptl_absorpt_correction_T_max  1.000
_exptl_absorpt_process_details   'STOE X-AREA 1.76'

_diffrn_ambient_temperature      150(2)
_diffrn_source                   'Genix 3D HF Mo'
_diffrn_source_voltage           50
_diffrn_source_current           1.000
_diffrn_source_power             0.050
_diffrn_radiation_type           'Mo K\a'
_diffrn_radiation_wavelength     0.71073
_diffrn_radiation_monochromator  'Graded multilayer mirror'
_diffrn_radiation_collimation    '0.6 mm diameter'
_diffrn_measurement_device_type  'STOE StadiVari'
_diffrn_measurement_method       '\w scans'
_diffrn_detector                 Pilatus300K
_diffrn_detector_area_resol_mean 5.81
_diffrn_reflns_number            10723
_diffrn_reflns_av_unetI/netI     0.0863
_diffrn_reflns_av_R_equivalents  0.0680
_diffrn_reflns_limit_h_min       -13
_diffrn_reflns_limit_h_max       13
_diffrn_reflns_limit_k_min       -12
_diffrn_reflns_limit_k_max       12
_diffrn_reflns_limit_l_min       -17
_diffrn_reflns_limit_l_max       17
_diffrn_reflns_theta_min         2.175
_diffrn_reflns_theta_max         25.998
_diffrn_reflns_theta_full        25.242
_diffrn_measured_fraction_theta_max 0.995
_diffrn_measured_fraction_theta_full 0.996
_diffrn_reflns_Laue_measured_fraction_max 0.995
_diffrn_reflns_Laue_measured_fraction_full 0.996
_diffrn_reflns_point_group_measured_fraction_max 0.995
_diffrn_reflns_point_group_measured_fraction_full 0.996
_reflns_number_total             2868
_reflns_number_gt                1611
_reflns_threshold_expression     'I > 2\s(I)'
_reflns_Friedel_coverage         0.000
_reflns_Friedel_fraction_max     .
_reflns_Friedel_fraction_full    .

_reflns_special_details          
;
 Reflections were merged by SHELXL according to the crystal
 class for the calculation of statistics and refinement.
 
 _reflns_Friedel_fraction is defined as the number of unique
 Friedel pairs measured divided by the number that would be
 possible theoretically, ignoring centric projections and
 systematic absences.
;

_computing_data_collection       ?
_computing_cell_refinement       ?
_computing_data_reduction        ?
_computing_structure_solution    'SHELXT 2018/2 (Sheldrick, 2018)'
_computing_structure_refinement  'SHELXL-2018/3 (Sheldrick, 2018)'
_computing_molecular_graphics    ?
_computing_publication_material  ?
_refine_special_details          ?
_refine_ls_structure_factor_coef Fsqd
_refine_ls_matrix_type           full
_refine_ls_weighting_scheme      calc
_refine_ls_weighting_details     
'w=1/[\s^2^(Fo^2^)+(0.0886P)^2^+0.1202P] where P=(Fo^2^+2Fc^2^)/3'
_atom_sites_solution_primary     ?
_atom_sites_solution_secondary   ?
_atom_sites_solution_hydrogens   geom
_refine_ls_hydrogen_treatment    constr
_refine_ls_extinction_method     none
_refine_ls_extinction_coef       .
_refine_ls_number_reflns         2868
_refine_ls_number_parameters     176
_refine_ls_number_restraints     0
_refine_ls_R_factor_all          0.1276
_refine_ls_R_factor_gt           0.0637
_refine_ls_wR_factor_ref         0.1833
_refine_ls_wR_factor_gt          0.1528
_refine_ls_goodness_of_fit_ref   1.027
_refine_ls_restrained_S_all      1.027
_refine_ls_shift/su_max          0.000
_refine_ls_shift/su_mean         0.000

loop_
_atom_site_label
_atom_site_type_symbol
_atom_site_fract_x
_atom_site_fract_y
_atom_site_fract_z
_atom_site_U_iso_or_equiv
_atom_site_adp_type
_atom_site_occupancy
_atom_site_site_symmetry_order
_atom_site_calc_flag
_atom_site_refinement_flags_posn
_atom_site_refinement_flags_adp
_atom_site_refinement_flags_occupancy
_atom_site_disorder_assembly
_atom_site_disorder_group
P1 P 0.66824(11) 0.75205(10) 0.43681(6) 0.0377(3) Uani 1 1 d . . . . .
N1 N 0.8491(3) 0.7277(3) 0.61973(18) 0.0300(7) Uani 1 1 d . . . . .
N2 N 0.8073(3) 0.9336(3) 0.57243(19) 0.0302(7) Uani 1 1 d . . . . .
C4 C 0.5691(4) 0.4856(3) 0.4264(2) 0.0314(9) Uani 1 1 d . . . . .
C9 C 0.7776(4) 0.8034(4) 0.5467(2) 0.0306(8) Uani 1 1 d . . . . .
C10 C 0.9196(4) 0.8099(4) 0.6907(2) 0.0323(9) Uani 1 1 d . . . . .
H10 H 0.974565 0.781493 0.749439 0.039 Uiso 1 1 calc R U . . .
C2 C 0.5119(4) 0.6219(3) 0.5526(2) 0.0318(9) Uani 1 1 d . . . . .
C3 C 0.5810(4) 0.6096(3) 0.4786(2) 0.0324(9) Uani 1 1 d . . . . .
C11 C 0.8959(4) 0.9374(4) 0.6611(2) 0.0333(9) Uani 1 1 d . . . . .
H11 H 0.932582 1.015720 0.694304 0.040 Uiso 1 1 calc R U . . .
C7 C 0.5523(4) 0.2427(4) 0.3218(2) 0.0381(10) Uani 1 1 d . . . . .
H7 H 0.545925 0.161529 0.285835 0.046 Uiso 1 1 calc R U . . .
C5 C 0.6405(4) 0.4631(4) 0.3540(2) 0.0359(9) Uani 1 1 d . . . . .
H5 H 0.696008 0.531868 0.340964 0.043 Uiso 1 1 calc R U . . .
C12 C 0.8678(4) 0.5806(3) 0.6174(2) 0.0321(9) Uani 1 1 d . . . . .
H12 H 0.818611 0.546061 0.553701 0.038 Uiso 1 1 calc R U . . .
C8 C 0.4843(4) 0.2576(4) 0.3914(3) 0.0360(9) Uani 1 1 d . . . . .
H8 H 0.431962 0.185278 0.403541 0.043 Uiso 1 1 calc R U . . .
C6 C 0.6319(4) 0.3464(4) 0.3027(2) 0.0381(10) Uani 1 1 d . . . . .
H6 H 0.679851 0.335417 0.254154 0.046 Uiso 1 1 calc R U . . .
C15 C 0.7587(4) 1.0505(3) 0.5104(2) 0.0361(9) Uani 1 1 d . . . . .
H15 H 0.667078 1.033028 0.477892 0.043 Uiso 1 1 calc R U . . .
C13 C 1.0095(4) 0.5495(4) 0.6254(3) 0.0422(10) Uani 1 1 d . . . . .
H13A H 1.041183 0.600408 0.576234 0.063 Uiso 1 1 calc R U . . .
H13B H 1.020250 0.453175 0.615416 0.063 Uiso 1 1 calc R U . . .
H13C H 1.058391 0.575024 0.689836 0.063 Uiso 1 1 calc R U . . .
C14 C 0.8159(4) 0.5130(4) 0.6971(3) 0.0438(10) Uani 1 1 d . . . . .
H14A H 0.866188 0.541896 0.760233 0.066 Uiso 1 1 calc R U . . .
H14B H 0.822476 0.415231 0.691334 0.066 Uiso 1 1 calc R U . . .
H14C H 0.725741 0.538160 0.691109 0.066 Uiso 1 1 calc R U . . .
C16 C 0.7644(5) 1.1782(4) 0.5685(3) 0.0535(13) Uani 1 1 d . . . . .
H16A H 0.711843 1.168020 0.616779 0.080 Uiso 1 1 calc R U . . .
H16B H 0.731399 1.253066 0.525296 0.080 Uiso 1 1 calc R U . . .
H16C H 0.853604 1.196443 0.601318 0.080 Uiso 1 1 calc R U . . .
C17 C 0.8369(5) 1.0655(4) 0.4325(3) 0.0518(12) Uani 1 1 d . . . . .
H17A H 0.925593 1.089724 0.462909 0.078 Uiso 1 1 calc R U . . .
H17B H 0.798843 1.136050 0.386922 0.078 Uiso 1 1 calc R U . . .
H17C H 0.836253 0.980260 0.397793 0.078 Uiso 1 1 calc R U . . .

loop_
_atom_site_aniso_label
_atom_site_aniso_U_11
_atom_site_aniso_U_22
_atom_site_aniso_U_33
_atom_site_aniso_U_23
_atom_site_aniso_U_13
_atom_site_aniso_U_12
P1 0.0429(7) 0.0303(5) 0.0331(5) 0.0022(4) -0.0062(4) -0.0057(5)
N1 0.0278(19) 0.0293(17) 0.0293(14) 0.0023(11) -0.0014(12) 0.0032(14)
N2 0.030(2) 0.0234(15) 0.0343(14) 0.0025(12) 0.0013(13) 0.0003(13)
C4 0.025(2) 0.0279(19) 0.0335(17) -0.0014(14) -0.0093(15) 0.0073(16)
C9 0.029(2) 0.0294(18) 0.0315(17) 0.0027(14) 0.0033(15) 0.0022(17)
C10 0.029(2) 0.0337(19) 0.0305(17) -0.0021(15) -0.0022(15) -0.0049(17)
C2 0.024(2) 0.0258(19) 0.0375(18) -0.0034(14) -0.0106(15) 0.0028(16)
C3 0.026(2) 0.0247(19) 0.0394(18) -0.0033(14) -0.0082(16) 0.0030(16)
C11 0.029(2) 0.030(2) 0.0382(18) -0.0015(15) 0.0020(16) -0.0008(17)
C7 0.031(2) 0.033(2) 0.0431(19) -0.0132(16) -0.0075(17) 0.0039(19)
C5 0.032(2) 0.034(2) 0.0366(18) 0.0014(15) -0.0035(17) 0.0012(18)
C12 0.030(2) 0.0271(19) 0.0354(17) 0.0011(14) -0.0007(15) 0.0045(17)
C8 0.025(2) 0.0273(19) 0.049(2) -0.0089(16) -0.0049(16) -0.0017(17)
C6 0.038(3) 0.038(2) 0.0340(18) 0.0003(16) -0.0014(17) 0.0065(19)
C15 0.034(2) 0.027(2) 0.0431(19) 0.0049(15) 0.0011(17) 0.0022(17)
C13 0.040(3) 0.040(2) 0.046(2) 0.0027(17) 0.0071(19) 0.0056(19)
C14 0.037(3) 0.035(2) 0.059(2) 0.0106(18) 0.008(2) 0.0042(19)
C16 0.068(4) 0.030(2) 0.053(2) 0.0011(18) -0.006(2) 0.007(2)
C17 0.054(3) 0.045(3) 0.057(2) 0.016(2) 0.013(2) 0.011(2)

_geom_special_details            
;
 All esds (except the esd in the dihedral angle between two l.s. planes)
 are estimated using the full covariance matrix.  The cell esds are taken
 into account individually in the estimation of esds in distances, angles
 and torsion angles; correlations between esds in cell parameters are only
 used when they are defined by crystal symmetry.  An approximate (isotropic)
 treatment of cell esds is used for estimating esds involving l.s. planes.
;

loop_
_geom_bond_atom_site_label_1
_geom_bond_atom_site_label_2
_geom_bond_distance
_geom_bond_site_symmetry_2
_geom_bond_publ_flag
P1 C9 1.803(4) . ?
P1 C3 1.862(4) . ?
N1 C9 1.369(4) . ?
N1 C10 1.384(4) . ?
N1 C12 1.479(4) . ?
N2 C9 1.364(4) . ?
N2 C11 1.397(4) . ?
N2 C15 1.482(4) . ?
C4 C5 1.423(5) . ?
C4 C3 1.431(5) . ?
C4 C2 1.447(5) 3_666 ?
C10 C11 1.343(5) . ?
C2 C3 1.415(5) . ?
C2 C8 1.434(5) 3_666 ?
C7 C8 1.354(5) . ?
C7 C6 1.401(5) . ?
C5 C6 1.363(5) . ?
C12 C13 1.522(6) . ?
C12 C14 1.521(5) . ?
C15 C16 1.509(5) . ?
C15 C17 1.531(6) . ?

loop_
_geom_angle_atom_site_label_1
_geom_angle_atom_site_label_2
_geom_angle_atom_site_label_3
_geom_angle
_geom_angle_site_symmetry_1
_geom_angle_site_symmetry_3
_geom_angle_publ_flag
C9 P1 C3 102.41(15) . . ?
C9 N1 C10 110.3(3) . . ?
C9 N1 C12 125.7(3) . . ?
C10 N1 C12 123.2(3) . . ?
C9 N2 C11 109.7(3) . . ?
C9 N2 C15 123.9(3) . . ?
C11 N2 C15 126.3(3) . . ?
C5 C4 C3 120.5(3) . . ?
C5 C4 C2 118.0(3) . 3_666 ?
C3 C4 C2 121.4(3) . 3_666 ?
N2 C9 N1 105.3(3) . . ?
N2 C9 P1 124.6(3) . . ?
N1 C9 P1 130.1(3) . . ?
C11 C10 N1 107.3(3) . . ?
C3 C2 C8 121.8(3) . 3_666 ?
C3 C2 C4 121.4(3) . 3_666 ?
C8 C2 C4 116.8(3) 3_666 3_666 ?
C2 C3 C4 117.2(3) . . ?
C2 C3 P1 123.3(3) . . ?
C4 C3 P1 119.1(3) . . ?
C10 C11 N2 107.4(3) . . ?
C8 C7 C6 120.3(3) . . ?
C6 C5 C4 122.4(4) . . ?
N1 C12 C13 109.6(3) . . ?
N1 C12 C14 110.4(3) . . ?
C13 C12 C14 111.8(3) . . ?
C7 C8 C2 122.7(4) . 3_666 ?
C5 C6 C7 119.8(4) . . ?
N2 C15 C16 111.8(3) . . ?
N2 C15 C17 109.2(3) . . ?
C16 C15 C17 110.4(3) . . ?

_refine_diff_density_max         0.522
_refine_diff_density_min         -0.236
_refine_diff_density_rms         0.070

_shelx_res_file                  
;
REM Old TITL P21n in P2(1)/n
REM SHELXT solution in P2(1)/n: R1 0.197, Rweak 0.007, Alpha 0.023
REM <I/s>   0.353 for  178 systematic absences,  Orientation as input
REM Formula found by SHELXT:  C16 N2 P
TITL C:\XRay\12_PAR~1\LNK027~1\3d\P21n_a.res in P2(1)/n
    C:\XRay\12_PAR~1\LNK027~1\3d\P21n_a.res
    created by SHELXL-2018/3 at 12:04:01 on 06-Feb-2026
CELL 0.71073 10.6684 9.9546 14.1761 90.000 102.700 90.000
ZERR 2.0000 0.0021 0.0020 0.0028 0.000 0.030 0.000
LATT 1
SYMM 0.5-X, 0.5+Y, 0.5-Z
SFAC C H N P
UNIT 64 80 8 4
MERG 2
OMIT -2 52
FMAP 2
GRID
PLAN 20
TEMP -123
BOND
L.S. 20
ACTA
WGHT    0.088600    0.120200
FVAR       0.42115
P1    4    0.668237    0.752047    0.436807    11.00000    0.04291    0.03032 =
         0.03310    0.00217   -0.00623   -0.00570
N1    3    0.849094    0.727672    0.619733    11.00000    0.02775    0.02934 =
         0.02929    0.00228   -0.00139    0.00315
N2    3    0.807337    0.933564    0.572429    11.00000    0.03032    0.02342 =
         0.03426    0.00252    0.00126    0.00034
C4    1    0.569126    0.485587    0.426392    11.00000    0.02546    0.02792 =
         0.03353   -0.00138   -0.00934    0.00729
C9    1    0.777644    0.803421    0.546732    11.00000    0.02931    0.02940 =
         0.03150    0.00274    0.00328    0.00217
C10   1    0.919608    0.809914    0.690700    11.00000    0.02867    0.03369 =
         0.03048   -0.00214   -0.00219   -0.00494
AFIX  43
H10   2    0.974565    0.781493    0.749439    11.00000   -1.20000
AFIX   0
C2    1    0.511873    0.621900    0.552631    11.00000    0.02392    0.02582 =
         0.03751   -0.00339   -0.01065    0.00280
C3    1    0.581005    0.609649    0.478563    11.00000    0.02599    0.02472 =
         0.03937   -0.00333   -0.00819    0.00303
C11   1    0.895883    0.937364    0.661074    11.00000    0.02934    0.02973 =
         0.03821   -0.00154    0.00200   -0.00084
AFIX  43
H11   2    0.932582    1.015720    0.694304    11.00000   -1.20000
AFIX   0
C7    1    0.552282    0.242692    0.321827    11.00000    0.03083    0.03307 =
         0.04308   -0.01317   -0.00749    0.00390
AFIX  43
H7    2    0.545925    0.161529    0.285835    11.00000   -1.20000
AFIX   0
C5    1    0.640455    0.463077    0.354001    11.00000    0.03212    0.03403 =
         0.03656    0.00145   -0.00350    0.00115
AFIX  43
H5    2    0.696008    0.531868    0.340964    11.00000   -1.20000
AFIX   0
C12   1    0.867843    0.580583    0.617362    11.00000    0.03005    0.02711 =
         0.03541    0.00114   -0.00070    0.00454
AFIX  13
H12   2    0.818611    0.546061    0.553701    11.00000   -1.20000
AFIX   0
C8    1    0.484315    0.257602    0.391361    11.00000    0.02513    0.02733 =
         0.04939   -0.00894   -0.00495   -0.00172
AFIX  43
H8    2    0.431962    0.185278    0.403541    11.00000   -1.20000
AFIX   0
C6    1    0.631917    0.346402    0.302730    11.00000    0.03795    0.03797 =
         0.03397    0.00034   -0.00136    0.00653
AFIX  43
H6    2    0.679851    0.335417    0.254154    11.00000   -1.20000
AFIX   0
C15   1    0.758688    1.050495    0.510435    11.00000    0.03432    0.02734 =
         0.04308    0.00490    0.00113    0.00219
AFIX  13
H15   2    0.667078    1.033028    0.477892    11.00000   -1.20000
AFIX   0
C13   1    1.009537    0.549532    0.625431    11.00000    0.03996    0.03968 =
         0.04576    0.00273    0.00707    0.00559
AFIX 137
H13A  2    1.041183    0.600408    0.576234    11.00000   -1.50000
H13B  2    1.020250    0.453175    0.615416    11.00000   -1.50000
H13C  2    1.058391    0.575024    0.689836    11.00000   -1.50000
AFIX   0
C14   1    0.815949    0.512956    0.697097    11.00000    0.03654    0.03521 =
         0.05862    0.01064    0.00825    0.00423
AFIX 137
H14A  2    0.866188    0.541896    0.760233    11.00000   -1.50000
H14B  2    0.822476    0.415231    0.691334    11.00000   -1.50000
H14C  2    0.725741    0.538160    0.691109    11.00000   -1.50000
AFIX   0
C16   1    0.764382    1.178194    0.568549    11.00000    0.06799    0.03011 =
         0.05343    0.00112   -0.00580    0.00720
AFIX 137
H16A  2    0.711843    1.168020    0.616779    11.00000   -1.50000
H16B  2    0.731399    1.253066    0.525296    11.00000   -1.50000
H16C  2    0.853604    1.196443    0.601318    11.00000   -1.50000
AFIX   0
C17   1    0.836879    1.065480    0.432503    11.00000    0.05427    0.04490 =
         0.05651    0.01630    0.01263    0.01122
AFIX 137
H17A  2    0.925593    1.089724    0.462909    11.00000   -1.50000
H17B  2    0.798843    1.136050    0.386922    11.00000   -1.50000
H17C  2    0.836253    0.980260    0.397793    11.00000   -1.50000
AFIX   0
HKLF 4


REM  C:\XRay\12_PAR~1\LNK027~1\3d\P21n_a.res in P2(1)/n
REM wR2 = 0.1833, GooF = S = 1.027, Restrained GooF = 1.027 for all data
REM R1 = 0.0637 for 1611 Fo > 4sig(Fo) and 0.1276 for all 2868 data
REM 176 parameters refined using 0 restraints

END

WGHT      0.0786      0.2867

REM Highest difference peak  0.522,  deepest hole -0.236,  1-sigma level  0.070
Q1    1   0.7822  0.8026  0.4229  11.00000  0.05    0.52
Q2    1   0.8546  1.1534  0.5079  11.00000  0.05    0.38
Q3    1   0.7336  0.7604  0.4978  11.00000  0.05    0.33
Q4    1   0.9100  0.7588  0.6410  11.00000  0.05    0.29
Q5    1   0.6408  0.8375  0.3857  11.00000  0.05    0.27
Q6    1   0.5745  0.5425  0.4488  11.00000  0.05    0.25
Q7    1   0.8070  0.7515  0.5664  11.00000  0.05    0.25
Q8    1   0.7785  0.7042  0.4176  11.00000  0.05    0.25
Q9    1   0.8225  0.8541  0.5340  11.00000  0.05    0.25
Q10   1   0.8362  0.9476  0.5638  11.00000  0.05    0.25
Q11   1   0.5801  0.4809  0.3839  11.00000  0.05    0.24
Q12   1   0.8286  0.9543  0.6226  11.00000  0.05    0.24
Q13   1   0.5597  0.4153  0.4414  11.00000  0.05    0.24
Q14   1   0.8459  0.6517  0.6173  11.00000  0.05    0.24
Q15   1   0.5762  0.2295  0.3787  11.00000  0.05    0.23
Q16   1   0.6835  1.0220  0.4394  11.00000  0.05    0.23
Q17   1   0.6857  0.8323  0.4939  11.00000  0.05    0.23
Q18   1   0.7811  1.1156  0.5408  11.00000  0.05    0.23
Q19   1   0.6601  0.6447  0.4242  11.00000  0.05    0.22
Q20   1   0.6133  0.9342  0.4758  11.00000  0.05    0.22
;
_shelx_res_checksum              52118
####################################################################### 
# 
# This file contains crystal structure data downloaded from the 
# Cambridge Structural Database (CSD) hosted by the Cambridge 
# Crystallographic Data Centre (CCDC).
# 
# Full information about CCDC data access policies and citation 
# guidelines are available at http://www.ccdc.cam.ac.uk/access/V1 
# 
# Audit and citation data items may have been added by the CCDC. 
# Please retain this information to preserve the provenance of 
# this file and to allow appropriate attribution of the data. 
# 
#######################################################################

data_4
_database_code_depnum_ccdc_archive 'CCDC 2537611'
loop_
_audit_author_name
_audit_author_address
'Terrance Hadlington'
;TU Munich
Germany
;
_audit_update_record             
;
2026-03-13 deposited with the CCDC.	2026-07-21 downloaded from the CCDC.
;

_audit_creation_method           SHELXL-2018/3
_shelx_SHELXL_version_number     2018/3
_chemical_name_systematic        ?
_chemical_name_common            ?
_chemical_melting_point          ?
_chemical_formula_moiety         'C28 H38 N4 P2'
_chemical_formula_sum            'C28 H38 N4 P2'
_chemical_formula_weight         492.56

loop_
_atom_type_symbol
_atom_type_description
_atom_type_scat_dispersion_real
_atom_type_scat_dispersion_imag
_atom_type_scat_source
C C 0.0033 0.0016 'International Tables Vol C Tables 4.2.6.8 and 6.1.1.4'
H H 0.0000 0.0000 'International Tables Vol C Tables 4.2.6.8 and 6.1.1.4'
N N 0.0061 0.0033 'International Tables Vol C Tables 4.2.6.8 and 6.1.1.4'
P P 0.1023 0.0942 'International Tables Vol C Tables 4.2.6.8 and 6.1.1.4'

_space_group_crystal_system      trigonal
_space_group_IT_number           152
_space_group_name_H-M_alt        'P 31 2 1'
_space_group_name_Hall           'P 31 2"'

_shelx_space_group_comment       
;
The symmetry employed for this shelxl refinement is uniquely defined
by the following loop, which should always be used as a source of
symmetry information in preference to the above space-group names.
They are only intended as comments.
;

loop_
_space_group_symop_operation_xyz
'x, y, z'
'-y, x-y, z+1/3'
'-x+y, -x, z+2/3'
'x-y, -y, -z+2/3'
'-x, -x+y, -z+1/3'
'y, x, -z'

_cell_length_a                   13.7700(19)
_cell_length_b                   13.7700(19)
_cell_length_c                   16.430(3)
_cell_angle_alpha                90
_cell_angle_beta                 90
_cell_angle_gamma                120
_cell_volume                     2698.0(9)
_cell_formula_units_Z            3
_cell_measurement_temperature    150(2)
_cell_measurement_reflns_used    2000
_cell_measurement_theta_min      1.92
_cell_measurement_theta_max      32.50

_exptl_crystal_description       rod
_exptl_crystal_colour            crimson
_exptl_crystal_density_diffrn    0.909
_exptl_crystal_F_000             792
_exptl_crystal_size_max          0.32
_exptl_crystal_size_mid          0.12
_exptl_crystal_size_min          0.11
_exptl_absorpt_coefficient_mu    0.138
_exptl_absorpt_correction_type   multi-scan
_exptl_absorpt_correction_T_min  0.957
_exptl_absorpt_correction_T_max  1.000
_exptl_absorpt_process_details   'STOE X-AREA 1.76'

_diffrn_ambient_temperature      150(2)
_diffrn_source                   'Genix 3D HF Mo'
_diffrn_source_voltage           50
_diffrn_source_current           1.000
_diffrn_source_power             0.050
_diffrn_radiation_type           'Mo K\a'
_diffrn_radiation_wavelength     0.71073
_diffrn_radiation_monochromator  'Graded multilayer mirror'
_diffrn_radiation_collimation    '0.6 mm diameter'
_diffrn_measurement_device_type  'STOE StadiVari'
_diffrn_measurement_method       '\w scans'
_diffrn_detector                 Pilatus300K
_diffrn_detector_area_resol_mean 5.81
_diffrn_reflns_number            14165
_diffrn_reflns_av_unetI/netI     0.0547
_diffrn_reflns_av_R_equivalents  0.0531
_diffrn_reflns_limit_h_min       -13
_diffrn_reflns_limit_h_max       16
_diffrn_reflns_limit_k_min       -16
_diffrn_reflns_limit_k_max       16
_diffrn_reflns_limit_l_min       -20
_diffrn_reflns_limit_l_max       20
_diffrn_reflns_theta_min         2.110
_diffrn_reflns_theta_max         25.990
_diffrn_reflns_theta_full        25.242
_diffrn_measured_fraction_theta_max 0.999
_diffrn_measured_fraction_theta_full 0.999
_diffrn_reflns_Laue_measured_fraction_max 0.999
_diffrn_reflns_Laue_measured_fraction_full 0.999
_diffrn_reflns_point_group_measured_fraction_max 0.999
_diffrn_reflns_point_group_measured_fraction_full 0.999
_reflns_number_total             3536
_reflns_number_gt                1583
_reflns_threshold_expression     'I > 2\s(I)'
_reflns_Friedel_coverage         0.773
_reflns_Friedel_fraction_max     1.000
_reflns_Friedel_fraction_full    1.000

_reflns_special_details          
;
 Reflections were merged by SHELXL according to the crystal
 class for the calculation of statistics and refinement.
 
 Structure factors included contributions from the .fab file.
 
 _reflns_Friedel_fraction is defined as the number of unique
 Friedel pairs measured divided by the number that would be
 possible theoretically, ignoring centric projections and
 systematic absences. Completness statistics refer to single and
 composite reflections containing twin component 1 only.
;

_computing_data_collection       ?
_computing_cell_refinement       ?
_computing_data_reduction        ?
_computing_structure_solution    'SHELXT 2018/2 (Sheldrick, 2018)'
_computing_structure_refinement  'SHELXL-2018/3 (Sheldrick, 2018)'
_computing_molecular_graphics    ?
_computing_publication_material  ?
_refine_special_details          
;
 Refined as a 2-component perfect inversion twin.
;
_refine_ls_structure_factor_coef Fsqd
_refine_ls_matrix_type           full
_refine_ls_weighting_scheme      calc
_refine_ls_weighting_details     
'w=1/[\s^2^(Fo^2^)+(0.1068P)^2^] where P=(Fo^2^+2Fc^2^)/3'
_atom_sites_solution_primary     ?
_atom_sites_solution_secondary   ?
_atom_sites_solution_hydrogens   geom
_refine_ls_hydrogen_treatment    constr
_refine_ls_extinction_method     none
_refine_ls_extinction_coef       .
_refine_ls_abs_structure_details 
;
 Refined as a perfect inversion twin.
;
_refine_ls_abs_structure_Flack   0.5
_chemical_absolute_configuration ?
_refine_ls_number_reflns         3536
_refine_ls_number_parameters     199
_refine_ls_number_restraints     15
_refine_ls_R_factor_all          0.1283
_refine_ls_R_factor_gt           0.0590
_refine_ls_wR_factor_ref         0.1962
_refine_ls_wR_factor_gt          0.1549
_refine_ls_goodness_of_fit_ref   0.890
_refine_ls_restrained_S_all      0.889
_refine_ls_shift/su_max          0.000
_refine_ls_shift/su_mean         0.000

loop_
_atom_site_label
_atom_site_type_symbol
_atom_site_fract_x
_atom_site_fract_y
_atom_site_fract_z
_atom_site_U_iso_or_equiv
_atom_site_adp_type
_atom_site_occupancy
_atom_site_site_symmetry_order
_atom_site_calc_flag
_atom_site_refinement_flags_posn
_atom_site_refinement_flags_adp
_atom_site_refinement_flags_occupancy
_atom_site_disorder_assembly
_atom_site_disorder_group
N2 N 0.6693(9) 0.4595(14) 0.3332(5) 0.102(4) Uani 0.750(13) 1 d . . P A 1
C5 C 0.4909(5) 0.4751(5) 0.4588(3) 0.0837(15) Uani 1 1 d . . . . .
H5 H 0.555873 0.531471 0.432055 0.100 Uiso 1 1 calc R U . . .
N1 N 0.6353(9) 0.5496(14) 0.2441(5) 0.103(3) Uani 0.750(13) 1 d . . P A 1
C4 C 0.4164(5) 0.3815(6) 0.4148(3) 0.0885(16) Uani 1 1 d . . . . .
C6 C 0.5857(11) 0.4662(15) 0.2953(6) 0.092(3) Uani 0.750(13) 1 d . . P A 1
C3 C 0.3181(5) 0.2999(5) 0.4579(3) 0.0892(15) Uani 1 1 d . . . . .
C9 C 0.6601(12) 0.3781(15) 0.3920(5) 0.111(4) Uani 0.750(13) 1 d . . P A 1
H9 H 0.578876 0.330190 0.405788 0.134 Uiso 0.750(13) 1 calc R U P A 1
C2 C 0.2355(6) 0.1972(6) 0.4200(4) 0.116(2) Uani 1 1 d . . . . .
H2 H 0.247372 0.182127 0.365633 0.139 Uiso 1 1 calc R U . . .
C10 C 0.702(2) 0.299(2) 0.3575(8) 0.183(7) Uani 0.750(13) 1 d . . P A 1
H10A H 0.656863 0.259556 0.309545 0.274 Uiso 0.750(13) 1 calc R U P A 1
H10B H 0.692943 0.244638 0.399204 0.274 Uiso 0.750(13) 1 calc R U P A 1
H10C H 0.780655 0.344037 0.342042 0.274 Uiso 0.750(13) 1 calc R U P A 1
C1 C 0.1402(8) 0.1205(7) 0.4598(5) 0.144(3) Uani 1 1 d . . . . .
H1 H 0.087354 0.053728 0.432766 0.173 Uiso 1 1 calc R U . . .
C11 C 0.7202(13) 0.4344(16) 0.4680(7) 0.149(4) Uani 0.750(13) 1 d . . P A 1
H11A H 0.797594 0.491259 0.454968 0.223 Uiso 0.750(13) 1 calc R U P A 1
H11B H 0.720286 0.378807 0.505102 0.223 Uiso 0.750(13) 1 calc R U P A 1
H11C H 0.682250 0.470452 0.494006 0.223 Uiso 0.750(13) 1 calc R U P A 1
C7 C 0.7683(12) 0.537(2) 0.3033(9) 0.131(7) Uani 0.750(13) 1 d . . P A 1
H7 H 0.839464 0.548762 0.319561 0.158 Uiso 0.750(13) 1 calc R U P A 1
C8 C 0.7511(11) 0.5958(18) 0.2476(8) 0.129(6) Uani 0.750(13) 1 d . . P A 1
H8 H 0.805993 0.656624 0.216441 0.155 Uiso 0.750(13) 1 calc R U P A 1
C14 C 0.6470(11) 0.7243(14) 0.1965(7) 0.149(4) Uani 0.750(13) 1 d . . P A 1
H14A H 0.722492 0.751149 0.174826 0.223 Uiso 0.750(13) 1 calc R U P A 1
H14B H 0.652245 0.750113 0.252746 0.223 Uiso 0.750(13) 1 calc R U P A 1
H14C H 0.608476 0.753847 0.163208 0.223 Uiso 0.750(13) 1 calc R U P A 1
C13 C 0.5721(15) 0.5579(17) 0.1075(5) 0.183(7) Uani 0.750(13) 1 d . . P A 1
H13A H 0.646656 0.578256 0.086774 0.274 Uiso 0.750(13) 1 calc R U P A 1
H13B H 0.539594 0.593023 0.073641 0.274 Uiso 0.750(13) 1 calc R U P A 1
H13C H 0.523655 0.476257 0.105880 0.274 Uiso 0.750(13) 1 calc R U P A 1
C12 C 0.5821(11) 0.5985(14) 0.1944(6) 0.117(4) Uani 0.750(13) 1 d . . P A 1
H12 H 0.505114 0.572326 0.216116 0.141 Uiso 0.750(13) 1 calc R U P A 1
P1 P 0.4334(6) 0.3731(7) 0.3045(3) 0.1021(15) Uani 0.750(13) 1 d . . P A 1
P2 P 0.4165(15) 0.3351(11) 0.3110(10) 0.081(4) Uiso 0.250(13) 1 d . . P A 2
C13A C 0.494(3) 0.456(2) 0.1082(16) 0.127(11) Uiso 0.250(13) 1 d D . P A 2
H13D H 0.553294 0.447910 0.081877 0.191 Uiso 0.250(13) 1 calc R U P A 2
H13E H 0.461065 0.484724 0.068622 0.191 Uiso 0.250(13) 1 calc R U P A 2
H13F H 0.435906 0.383422 0.128828 0.191 Uiso 0.250(13) 1 calc R U P A 2
C12A C 0.544(2) 0.5388(19) 0.1788(13) 0.087(10) Uiso 0.250(13) 1 d D . P A 2
H12A H 0.479247 0.534115 0.209895 0.105 Uiso 0.250(13) 1 calc R U P A 2
N2A N 0.646(2) 0.413(2) 0.3277(18) 0.074(10) Uiso 0.250(13) 1 d D . P A 2
N1A N 0.602(3) 0.499(2) 0.2343(18) 0.116(16) Uiso 0.250(13) 1 d D . P A 2
C8A C 0.717(3) 0.539(3) 0.236(3) 0.117(18) Uiso 0.250(13) 1 d D . P A 2
H8A H 0.767932 0.593251 0.198948 0.141 Uiso 0.250(13) 1 calc R U P A 2
C7A C 0.748(3) 0.491(3) 0.296(3) 0.110(18) Uiso 0.250(13) 1 d D . P A 2
H7A H 0.821564 0.507923 0.312053 0.132 Uiso 0.250(13) 1 calc R U P A 2
C14A C 0.612(2) 0.660(2) 0.147(2) 0.112(10) Uiso 0.250(13) 1 d D . P A 2
H14D H 0.611773 0.711340 0.187796 0.169 Uiso 0.250(13) 1 calc R U P A 2
H14E H 0.578849 0.666747 0.096361 0.169 Uiso 0.250(13) 1 calc R U P A 2
H14F H 0.689581 0.677647 0.136845 0.169 Uiso 0.250(13) 1 calc R U P A 2
C11A C 0.6773(18) 0.3738(17) 0.4715(11) 0.061(6) Uiso 0.250(13) 1 d D . P A 2
H11D H 0.757583 0.426825 0.464831 0.091 Uiso 0.250(13) 1 calc R U P A 2
H11E H 0.666894 0.312321 0.507197 0.091 Uiso 0.250(13) 1 calc R U P A 2
H11F H 0.640921 0.412532 0.495737 0.091 Uiso 0.250(13) 1 calc R U P A 2
C9A C 0.625(2) 0.327(2) 0.3888(13) 0.073(9) Uiso 0.250(13) 1 d D . P A 2
H9A H 0.543328 0.271515 0.393953 0.087 Uiso 0.250(13) 1 calc R U P A 2
C10A C 0.686(4) 0.277(4) 0.343(2) 0.109(12) Uiso 0.250(13) 1 d D . P A 2
H10D H 0.632663 0.217835 0.306657 0.164 Uiso 0.250(13) 1 calc R U P A 2
H10E H 0.716403 0.245723 0.381862 0.164 Uiso 0.250(13) 1 calc R U P A 2
H10F H 0.746630 0.335976 0.310867 0.164 Uiso 0.250(13) 1 calc R U P A 2
C6A C 0.560(2) 0.420(2) 0.2945(17) 0.061(9) Uiso 0.250(13) 1 d D . P A 2

loop_
_atom_site_aniso_label
_atom_site_aniso_U_11
_atom_site_aniso_U_22
_atom_site_aniso_U_33
_atom_site_aniso_U_23
_atom_site_aniso_U_13
_atom_site_aniso_U_12
N2 0.093(7) 0.167(13) 0.072(4) 0.019(7) 0.007(5) 0.084(8)
C5 0.080(3) 0.104(4) 0.071(2) 0.003(3) 0.006(3) 0.049(3)
N1 0.088(6) 0.159(11) 0.078(4) 0.017(6) 0.012(4) 0.073(7)
C4 0.088(4) 0.112(5) 0.081(3) -0.007(3) -0.007(3) 0.062(4)
C6 0.099(8) 0.130(11) 0.067(5) -0.005(7) -0.007(5) 0.071(9)
C3 0.100(4) 0.089(4) 0.085(3) 0.001(3) -0.014(3) 0.052(3)
C9 0.111(9) 0.176(14) 0.067(5) 0.028(6) 0.016(5) 0.087(10)
C2 0.115(5) 0.102(5) 0.111(4) -0.005(4) -0.032(4) 0.039(5)
C10 0.238(13) 0.32(2) 0.084(4) 0.001(7) -0.015(6) 0.214(15)
C1 0.128(7) 0.100(5) 0.161(7) 0.011(5) -0.040(6) 0.025(5)
C11 0.139(7) 0.216(12) 0.128(6) 0.030(7) 0.015(6) 0.117(8)
C7 0.091(7) 0.22(2) 0.106(8) 0.042(12) 0.026(6) 0.097(11)
C8 0.087(7) 0.208(19) 0.114(8) 0.057(11) 0.037(7) 0.089(11)
C14 0.139(7) 0.216(12) 0.128(6) 0.030(7) 0.015(6) 0.117(8)
C13 0.238(13) 0.32(2) 0.084(4) 0.001(7) -0.015(6) 0.214(15)
C12 0.120(9) 0.141(12) 0.121(7) 0.032(9) 0.013(7) 0.087(9)
P1 0.116(3) 0.142(5) 0.0658(14) -0.015(2) -0.0157(15) 0.077(4)

_geom_special_details            
;
 All esds (except the esd in the dihedral angle between two l.s. planes)
 are estimated using the full covariance matrix.  The cell esds are taken
 into account individually in the estimation of esds in distances, angles
 and torsion angles; correlations between esds in cell parameters are only
 used when they are defined by crystal symmetry.  An approximate (isotropic)
 treatment of cell esds is used for estimating esds involving l.s. planes.
;

loop_
_geom_bond_atom_site_label_1
_geom_bond_atom_site_label_2
_geom_bond_distance
_geom_bond_site_symmetry_2
_geom_bond_publ_flag
N2 C7 1.338(17) . ?
N2 C6 1.352(10) . ?
N2 C9 1.436(15) . ?
C5 C4 1.384(8) . ?
C5 C5 1.404(9) 6_556 ?
C5 H5 0.9500 . ?
N1 C6 1.307(16) . ?
N1 C8 1.391(14) . ?
N1 C12 1.465(12) . ?
C4 C3 1.441(8) . ?
C4 P2 1.821(17) . ?
C4 P1 1.839(7) . ?
C6 P1 1.837(15) . ?
C3 C2 1.440(8) . ?
C3 C3 1.449(11) 6_556 ?
C9 C11 1.485(16) . ?
C9 C10 1.563(18) . ?
C9 H9 1.0000 . ?
C2 C1 1.370(10) . ?
C2 H2 0.9500 . ?
C10 H10A 0.9800 . ?
C10 H10B 0.9800 . ?
C10 H10C 0.9800 . ?
C1 C1 1.403(17) 6_556 ?
C1 H1 0.9500 . ?
C11 H11A 0.9800 . ?
C11 H11B 0.9800 . ?
C11 H11C 0.9800 . ?
C7 C8 1.316(15) . ?
C7 H7 0.9500 . ?
C8 H8 0.9500 . ?
C14 C12 1.501(19) . ?
C14 H14A 0.9800 . ?
C14 H14B 0.9800 . ?
C14 H14C 0.9800 . ?
C13 C12 1.514(15) . ?
C13 H13A 0.9800 . ?
C13 H13B 0.9800 . ?
C13 H13C 0.9800 . ?
C12 H12 1.0000 . ?
P2 C6A 1.74(3) . ?
C13A C12A 1.524(13) . ?
C13A H13D 0.9800 . ?
C13A H13E 0.9800 . ?
C13A H13F 0.9800 . ?
C12A N1A 1.489(13) . ?
C12A C14A 1.535(13) . ?
C12A H12A 1.0000 . ?
N2A C6A 1.353(13) . ?
N2A C7A 1.382(14) . ?
N2A C9A 1.465(13) . ?
N1A C6A 1.362(14) . ?
N1A C8A 1.390(14) . ?
C8A C7A 1.374(14) . ?
C8A H8A 0.9500 . ?
C7A H7A 0.9500 . ?
C14A H14D 0.9800 . ?
C14A H14E 0.9800 . ?
C14A H14F 0.9800 . ?
C11A C9A 1.521(13) . ?
C11A H11D 0.9800 . ?
C11A H11E 0.9800 . ?
C11A H11F 0.9800 . ?
C9A C10A 1.514(14) . ?
C9A H9A 1.0000 . ?
C10A H10D 0.9800 . ?
C10A H10E 0.9800 . ?
C10A H10F 0.9800 . ?

loop_
_geom_angle_atom_site_label_1
_geom_angle_atom_site_label_2
_geom_angle_atom_site_label_3
_geom_angle
_geom_angle_site_symmetry_1
_geom_angle_site_symmetry_3
_geom_angle_publ_flag
C7 N2 C6 109.6(12) . . ?
C7 N2 C9 122.0(10) . . ?
C6 N2 C9 128.2(12) . . ?
C4 C5 C5 123.2(3) . 6_556 ?
C4 C5 H5 118.4 . . ?
C5 C5 H5 118.4 6_556 . ?
C6 N1 C8 110.5(9) . . ?
C6 N1 C12 126.9(10) . . ?
C8 N1 C12 122.3(12) . . ?
C5 C4 C3 116.0(5) . . ?
C5 C4 P2 133.4(7) . . ?
C3 C4 P2 110.6(6) . . ?
C5 C4 P1 121.1(5) . . ?
C3 C4 P1 122.4(5) . . ?
N1 C6 N2 105.6(11) . . ?
N1 C6 P1 125.3(8) . . ?
N2 C6 P1 128.9(11) . . ?
C2 C3 C4 121.7(5) . . ?
C2 C3 C3 117.5(4) . 6_556 ?
C4 C3 C3 120.7(3) . 6_556 ?
N2 C9 C11 110.4(14) . . ?
N2 C9 C10 112.2(10) . . ?
C11 C9 C10 111.5(10) . . ?
N2 C9 H9 107.5 . . ?
C11 C9 H9 107.5 . . ?
C10 C9 H9 107.5 . . ?
C1 C2 C3 122.2(7) . . ?
C1 C2 H2 118.9 . . ?
C3 C2 H2 118.9 . . ?
C9 C10 H10A 109.5 . . ?
C9 C10 H10B 109.5 . . ?
H10A C10 H10B 109.5 . . ?
C9 C10 H10C 109.5 . . ?
H10A C10 H10C 109.5 . . ?
H10B C10 H10C 109.5 . . ?
C2 C1 C1 120.2(4) . 6_556 ?
C2 C1 H1 119.9 . . ?
C1 C1 H1 119.9 6_556 . ?
C9 C11 H11A 109.5 . . ?
C9 C11 H11B 109.5 . . ?
H11A C11 H11B 109.5 . . ?
C9 C11 H11C 109.5 . . ?
H11A C11 H11C 109.5 . . ?
H11B C11 H11C 109.5 . . ?
C8 C7 N2 108.8(11) . . ?
C8 C7 H7 125.6 . . ?
N2 C7 H7 125.6 . . ?
C7 C8 N1 105.4(12) . . ?
C7 C8 H8 127.3 . . ?
N1 C8 H8 127.3 . . ?
C12 C14 H14A 109.5 . . ?
C12 C14 H14B 109.5 . . ?
H14A C14 H14B 109.5 . . ?
C12 C14 H14C 109.5 . . ?
H14A C14 H14C 109.5 . . ?
H14B C14 H14C 109.5 . . ?
C12 C13 H13A 109.5 . . ?
C12 C13 H13B 109.5 . . ?
H13A C13 H13B 109.5 . . ?
C12 C13 H13C 109.5 . . ?
H13A C13 H13C 109.5 . . ?
H13B C13 H13C 109.5 . . ?
N1 C12 C14 111.8(12) . . ?
N1 C12 C13 109.3(10) . . ?
C14 C12 C13 109.8(11) . . ?
N1 C12 H12 108.6 . . ?
C14 C12 H12 108.6 . . ?
C13 C12 H12 108.6 . . ?
C6 P1 C4 100.0(4) . . ?
C6A P2 C4 96.2(13) . . ?
C12A C13A H13D 109.5 . . ?
C12A C13A H13E 109.5 . . ?
H13D C13A H13E 109.5 . . ?
C12A C13A H13F 109.5 . . ?
H13D C13A H13F 109.5 . . ?
H13E C13A H13F 109.5 . . ?
N1A C12A C13A 108(2) . . ?
N1A C12A C14A 117(2) . . ?
C13A C12A C14A 110.7(16) . . ?
N1A C12A H12A 106.7 . . ?
C13A C12A H12A 106.7 . . ?
C14A C12A H12A 106.7 . . ?
C6A N2A C7A 112(3) . . ?
C6A N2A C9A 121(2) . . ?
C7A N2A C9A 127(3) . . ?
C6A N1A C8A 104(3) . . ?
C6A N1A C12A 130(3) . . ?
C8A N1A C12A 125(3) . . ?
C7A C8A N1A 113(4) . . ?
C7A C8A H8A 123.3 . . ?
N1A C8A H8A 123.3 . . ?
C8A C7A N2A 101(3) . . ?
C8A C7A H7A 129.3 . . ?
N2A C7A H7A 129.3 . . ?
C12A C14A H14D 109.5 . . ?
C12A C14A H14E 109.5 . . ?
H14D C14A H14E 109.5 . . ?
C12A C14A H14F 109.5 . . ?
H14D C14A H14F 109.5 . . ?
H14E C14A H14F 109.5 . . ?
C9A C11A H11D 109.5 . . ?
C9A C11A H11E 109.5 . . ?
H11D C11A H11E 109.5 . . ?
C9A C11A H11F 109.5 . . ?
H11D C11A H11F 109.5 . . ?
H11E C11A H11F 109.5 . . ?
N2A C9A C10A 95(3) . . ?
N2A C9A C11A 114(2) . . ?
C10A C9A C11A 112.8(17) . . ?
N2A C9A H9A 111.2 . . ?
C10A C9A H9A 111.2 . . ?
C11A C9A H9A 111.2 . . ?
C9A C10A H10D 109.5 . . ?
C9A C10A H10E 109.5 . . ?
H10D C10A H10E 109.5 . . ?
C9A C10A H10F 109.5 . . ?
H10D C10A H10F 109.5 . . ?
H10E C10A H10F 109.5 . . ?
N2A C6A N1A 108(2) . . ?
N2A C6A P2 129(2) . . ?
N1A C6A P2 122(2) . . ?

_refine_diff_density_max         0.139
_refine_diff_density_min         -0.186
_refine_diff_density_rms         0.038

_shelx_res_file                  
;
REM Old TITL P3221 in P3(2)21
REM SHELXT solution in P3(1)21: R1 0.299, Rweak 0.088, Alpha 0.013
REM <I/s>   0.385 for   12 systematic absences,  Orientation as input
REM Flack x =  0.296 ( 0.047 ) from   491 Parsons' quotients
REM Formula found by SHELXT:  C10 N5 P
REM  C:\XRay\LNK_SH02\3m1\P3221_a.res in P3(1)21
REM wR2 = 0.2346, GooF = S = 1.118, Restrained GooF = 1.118 for all data
REM R1 = 0.0773 for 1584 Fo > 4sig(Fo) and 0.1493 for all 3537 data
REM 186 parameters refined using 0 restraints
REM Highest difference peak  0.212,  deepest hole -0.203,  1-sigma level  0.049
REM  C:\XRay\LNK_SH02\3m1\P3221_a.res in P3(1)21
REM wR2 = 0.2239, GooF = S = 1.061, Restrained GooF = 1.061 for all data
REM R1 = 0.0738 for 1583 Fo > 4sig(Fo) and 0.1394 for all 3536 data
REM 155 parameters refined using 0 restraints
REM Highest difference peak  0.219,  deepest hole -0.188,  1-sigma level  0.050
TITL C:\XRay\LNK_SH02\3m1\P3221_a.res in P3(1)21
    C:\XRay\LNK_SH~1\3m1\p3221_a_sq.res
    created by SHELXL-2018/3 at 13:22:02 on 12-Sep-2025
CELL 0.71073 13.7700 13.7700 16.4300 90.000 90.000 120.000
ZERR 3.0000 0.0019 0.0019 0.0033 0.000 0.000 0.000
LATT -1
SYMM -Y, X-Y, 0.333333+Z
SYMM -X+Y, -X, 0.666667+Z
SYMM X-Y, -Y, 0.666667-Z
SYMM -X, -X+Y, 0.333333-Z
SYMM Y, X, -Z
SFAC C H N P
UNIT 84 114 12 6
MERG 2
OMIT -2 52
FMAP 2
GRID
PLAN 20
TEMP -123
TWIN
BOND $H
OMIT        -1   1   1
ABIN
DFIX 1.37 0.01 C7A C8A
DFIX 1.48 0.01 N1A C12A N2A C9A
DFIX 1.36 0.01 C6A N1A C6A N2A
DFIX 1.39 0.01 N1A C8A N2A C7A
DFIX 1.52 0.01 C11A C9A C10A C9A C13A C12A C14A C12A
DANG 2.52 0.02 C10A C11A C13A C14A
FLAT C6A N1A C8A C7A N2A
EADP C10 C13
EADP C11 C14
L.S. 20
ACTA
WGHT    0.106800
FVAR       0.73556   0.75034
PART 1
N2    3    0.669295    0.459460    0.333237    21.00000    0.09347    0.16663 =
         0.07213    0.01936    0.00664    0.08403
PART 0
C5    1    0.490875    0.475098    0.458838    11.00000    0.07956    0.10428 =
         0.07068    0.00278    0.00628    0.04862
AFIX  43
H5    2    0.555873    0.531471    0.432055    11.00000   -1.20000
PART 1
AFIX   0
N1    3    0.635304    0.549626    0.244079    21.00000    0.08775    0.15860 =
         0.07792    0.01654    0.01209    0.07271
PART 0
C4    1    0.416447    0.381510    0.414786    11.00000    0.08820    0.11187 =
         0.08100   -0.00658   -0.00663    0.06169
PART 1
C6    1    0.585746    0.466228    0.295292    21.00000    0.09863    0.13034 =
         0.06707   -0.00503   -0.00659    0.07126
PART 0
C3    1    0.318102    0.299899    0.457922    11.00000    0.09985    0.08881 =
         0.08515    0.00081   -0.01417    0.05179
PART 1
C9    1    0.660104    0.378076    0.391951    21.00000    0.11139    0.17615 =
         0.06717    0.02828    0.01592    0.08704
AFIX  13
H9    2    0.578876    0.330190    0.405788    21.00000   -1.20000
PART 0
AFIX   0
C2    1    0.235454    0.197195    0.420020    11.00000    0.11521    0.10166 =
         0.11139   -0.00479   -0.03205    0.03886
AFIX  43
H2    2    0.247372    0.182127    0.365633    11.00000   -1.20000
PART 1
AFIX   0
C10   1    0.701503    0.299221    0.357469    21.00000    0.23821    0.32367 =
         0.08379    0.00106   -0.01516    0.21383
AFIX 137
H10A  2    0.656863    0.259556    0.309545    21.00000   -1.50000
H10B  2    0.692943    0.244638    0.399204    21.00000   -1.50000
H10C  2    0.780655    0.344037    0.342042    21.00000   -1.50000
PART 0
AFIX   0
C1    1    0.140212    0.120487    0.459765    11.00000    0.12848    0.09976 =
         0.16058    0.01105   -0.04011    0.02456
AFIX  43
H1    2    0.087354    0.053728    0.432766    11.00000   -1.20000
PART 1
AFIX   0
C11   1    0.720162    0.434438    0.467967    21.00000    0.13891    0.21624 =
         0.12849    0.02990    0.01469    0.11708
AFIX 137
H11A  2    0.797594    0.491259    0.454968    21.00000   -1.50000
H11B  2    0.720286    0.378807    0.505102    21.00000   -1.50000
H11C  2    0.682250    0.470452    0.494006    21.00000   -1.50000
AFIX   0
C7    1    0.768325    0.537423    0.303289    21.00000    0.09086    0.22190 =
         0.10641    0.04166    0.02579    0.09674
AFIX  43
H7    2    0.839464    0.548762    0.319561    21.00000   -1.20000
AFIX   0
C8    1    0.751051    0.595807    0.247618    21.00000    0.08671    0.20790 =
         0.11358    0.05676    0.03665    0.08910
AFIX  43
H8    2    0.805993    0.656624    0.216441    21.00000   -1.20000
AFIX   0
C14   1    0.646965    0.724321    0.196474    21.00000    0.13891    0.21624 =
         0.12849    0.02990    0.01469    0.11708
AFIX 137
H14A  2    0.722492    0.751149    0.174826    21.00000   -1.50000
H14B  2    0.652245    0.750113    0.252746    21.00000   -1.50000
H14C  2    0.608476    0.753847    0.163208    21.00000   -1.50000
AFIX   0
C13   1    0.572128    0.557930    0.107513    21.00000    0.23821    0.32367 =
         0.08379    0.00106   -0.01516    0.21383
AFIX 137
H13A  2    0.646656    0.578256    0.086774    21.00000   -1.50000
H13B  2    0.539594    0.593023    0.073641    21.00000   -1.50000
H13C  2    0.523655    0.476257    0.105880    21.00000   -1.50000
AFIX   0
C12   1    0.582138    0.598487    0.194392    21.00000    0.11985    0.14069 =
         0.12136    0.03151    0.01334    0.08733
AFIX  13
H12   2    0.505114    0.572326    0.216116    21.00000   -1.20000
AFIX   0
P1    4    0.433438    0.373122    0.304466    21.00000    0.11587    0.14171 =
         0.06578   -0.01527   -0.01572    0.07710
PART 2
P2    4    0.416513    0.335081    0.311017   -21.00000    0.08109
C13A  1    0.494087    0.456353    0.108225   -21.00000    0.12709
AFIX 137
H13D  2    0.553294    0.447910    0.081877   -21.00000   -1.50000
H13E  2    0.461065    0.484724    0.068622   -21.00000   -1.50000
H13F  2    0.435906    0.383422    0.128828   -21.00000   -1.50000
AFIX   0
C12A  1    0.543845    0.538784    0.178752   -21.00000    0.08744
AFIX  13
H12A  2    0.479247    0.534115    0.209895   -21.00000   -1.20000
AFIX   0
N2A   3    0.645672    0.412608    0.327731   -21.00000    0.07424
N1A   3    0.601843    0.498759    0.234335   -21.00000    0.11636
C8A   1    0.716605    0.538624    0.235910   -21.00000    0.11749
AFIX  43
H8A   2    0.767932    0.593251    0.198948   -21.00000   -1.20000
AFIX   0
C7A   1    0.748442    0.491186    0.296227   -21.00000    0.10999
AFIX  43
H7A   2    0.821564    0.507923    0.312053   -21.00000   -1.20000
AFIX   0
C14A  1    0.612191    0.659548    0.147074   -21.00000    0.11250
AFIX 137
H14D  2    0.611773    0.711340    0.187796   -21.00000   -1.50000
H14E  2    0.578849    0.666747    0.096361   -21.00000   -1.50000
H14F  2    0.689581    0.677647    0.136845   -21.00000   -1.50000
AFIX   0
C11A  1    0.677280    0.373816    0.471499   -21.00000    0.06061
AFIX 137
H11D  2    0.757583    0.426825    0.464831   -21.00000   -1.50000
H11E  2    0.666894    0.312321    0.507197   -21.00000   -1.50000
H11F  2    0.640921    0.412532    0.495737   -21.00000   -1.50000
AFIX   0
C9A   1    0.625205    0.326902    0.388838   -21.00000    0.07268
AFIX  13
H9A   2    0.543328    0.271515    0.393953   -21.00000   -1.20000
AFIX   0
C10A  1    0.685549    0.277226    0.343013   -21.00000    0.10909
AFIX 137
H10D  2    0.632663    0.217835    0.306657   -21.00000   -1.50000
H10E  2    0.716403    0.245723    0.381862   -21.00000   -1.50000
H10F  2    0.746630    0.335976    0.310867   -21.00000   -1.50000
AFIX   0
C6A   1    0.559851    0.420264    0.294502   -21.00000    0.06091
HKLF 4


REM  C:\XRay\LNK_SH02\3m1\P3221_a.res in P3(1)21
REM wR2 = 0.1962, GooF = S = 0.890, Restrained GooF = 0.889 for all data
REM R1 = 0.0590 for 1583 Fo > 4sig(Fo) and 0.1283 for all 3536 data
REM 199 parameters refined using 15 restraints

END

WGHT      0.1071      0.0000

REM Highest difference peak  0.139,  deepest hole -0.186,  1-sigma level  0.038
Q1    1   0.6323  0.3026  0.4751  11.00000  0.05    0.14
Q2    1   0.6204  0.4214  0.1358  11.00000  0.05    0.12
Q3    1   0.6563  0.5788  0.3217  11.00000  0.05    0.12
Q4    1   0.6358  0.3568  0.3328  11.00000  0.05    0.12
Q5    1  -0.0745 -0.2083  0.4749  11.00000  0.05    0.11
Q6    1  -0.1619 -0.1812  0.4447  11.00000  0.05    0.11
Q7    1   0.5539  0.2978  0.5297  11.00000  0.05    0.11
Q8    1   0.6821  0.5087  0.1571  11.00000  0.05    0.11
Q9    1   0.7883  0.9503  0.3018  11.00000  0.05    0.10
Q10   1   0.8565  0.7629  0.5224  11.00000  0.05    0.10
Q11   1  -0.1671 -0.0540  0.4601  11.00000  0.05    0.10
Q12   1   0.7804  0.6188  0.3204  11.00000  0.05    0.10
Q13   1   0.1797  0.2370  0.2512  11.00000  0.05    0.10
Q14   1   0.4959  0.4024  0.2339  11.00000  0.05    0.09
Q15   1   0.7739  1.0000  0.3333  10.50000  0.05    0.09
Q16   1   0.4653  0.5154  0.0968  11.00000  0.05    0.09
Q17   1   0.7175  0.8126  0.3890  11.00000  0.05    0.09
Q18   1   0.5140  0.4328  0.3686  11.00000  0.05    0.09
Q19   1   0.5037  0.5165  0.2771  11.00000  0.05    0.09
Q20   1   0.3781  0.2714  0.2398  11.00000  0.05    0.09
;
_shelx_res_checksum              57223

_shelx_fab_file                  
;
   -9   12    6      0.69     -0.09
   -9   12    7      0.43     -0.29
   -9   12    9     -1.31      0.00
   -9   12   10      0.60      0.32
   -9   12   11     -0.88      0.59
   -8   11    2     -0.10      0.29
   -8   11   15     -0.04     -0.19
   -8   10   12      0.22      0.44
   -8   10   13     -0.11     -0.69
   -7    9   15     -0.42     -0.41
   -6    8   17     -0.15     -0.21
   -7    8   12      0.67     -0.03
   -7    8   13     -0.12      0.17
   -6    7    2     -1.06     -1.59
   -6    6    7     -1.28     -0.02
   -6    6    8      1.57     -0.02
   -6    6    9      0.14     -0.01
   -4    5   18     -0.13     -0.08
   -5    5   13     -0.49      0.04
   -5    5   14      0.56      0.00
   -4    4   15     -0.08      0.00
   -2    3   19     -0.08     -0.22
   -2    3    6      1.99      1.43
   -2    3   11      0.04      0.43
   -2    3   12      0.00     -0.31
   -1    1   17      0.30     -0.01
   -1    2   12     -0.14      0.02
   -1    2   13     -0.26      0.41
    0    1   17      0.30      0.43
   -1    1    4      7.31      0.00
   -1    1   13     -0.68      0.00
   -1    3   19     -0.12     -0.16
    0    3   16     -0.05      0.19
   -1    5   18     -0.02     -0.27
   -1    4    8     -1.71     -0.54
   -1    4    9      0.96      0.49
   -1    6   17      0.25     -0.11
    0    5   14      0.07      0.22
   -2    9   16      0.34      0.11
   -1    8   13     -0.05     -0.55
   -9   12   12      0.38     -0.63
   -9   12   13     -0.30      0.52
   -8   10    4      0.12     -0.09
   -8   10   14     -0.50      0.02
   -7    9   16     -0.21     -0.08
   -7    8    4     -0.32      1.22
   -7    8   14      0.00      0.68
   -5    6   17      0.03      0.03
   -3    4   19     -0.08      0.06
   -4    4   16      0.12     -0.02
   -3    3   17     -0.06      0.00
   -3    4    7     -0.28     -2.00
   -3    4    8     -0.79      0.52
   -3    4    9     -0.14     -0.29
   -3    4   10      1.07     -0.71
   -3    4   11     -0.70      0.96
   -2    2   17     -0.75      0.01
   -2    3    5      0.72     -5.38
   -2    3   13      0.41      0.18
    0    1   20     -0.13     -0.24
   -1    1   18     -0.20      0.01
   -1    2    4      3.75     -5.14
    0    0   18      0.70     -0.02
    0    1   14     -0.28     -0.48
    0    1   18     -0.08     -0.04
    0    3   17      0.08      0.20
   -1    3    5     -0.03      0.07
    0    4   16     -0.16      0.24
   -1    4   10     -0.21      0.09
   -1    4   11      0.74      0.28
    0    5   15      0.05     -0.01
   -1    7   16      0.82      0.11
    0    6   12     -0.63     -0.03
   -1    8   14     -0.40      0.23
   -9   12    5      0.29     -0.30
   -8   10   15      0.04     -0.23
   -8    9    8     -0.29     -0.03
   -8    9    9     -0.19     -0.23
   -8    9   10      0.78     -0.15
   -8    9   11      0.43     -0.33
   -7    8   15     -0.11      0.24
   -5    6   18     -0.16      0.24
   -4    5   19     -0.13      0.37
   -5    5   16      0.14      0.00
   -4    4   17      0.00     -0.01
   -4    5    9      0.06     -0.01
   -4    5   10      0.41     -0.47
   -3    3   18      0.07     -0.03
   -3    4   12      0.52     -1.49
   -3    4   13      0.38      0.55
   -2    3   14      0.56     -0.42
   -1    2   15      0.44      0.78
    0    1   15      0.10     -0.02
   -1    1   15      0.27      0.00
    0    2   18      0.30      0.03
   -1    5   19     -0.17     -0.14
    0    4   17      0.03      0.09
   -1    4   12     -0.08      0.53
   -1    4   13     -0.02     -0.53
   -1    6   18      0.05     -0.25
   -1    7   17      0.36     -0.06
    0    6    5      0.04      0.07
   -9   11    7     -0.10     -1.11
   -9   11    8     -0.41     -0.26
   -9   11    9     -0.75     -0.92
   -9   11   10      0.83      1.15
   -9   11   11     -0.42      0.08
   -9   11   12      0.93     -0.12
   -8    9    7     -0.27      0.41
   -8    9   12     -0.48      0.28
   -8    9   13     -0.14      0.05
   -7    8   16     -0.08      0.02
   -7    7    7      0.69     -0.01
   -7    7    8      1.49     -0.01
   -7    7    9     -1.34      0.00
   -7    7   10     -0.54     -0.02
   -7    7   11     -0.06      0.01
   -7    7   12      0.83     -0.01
   -6    6   15      0.48      0.01
   -5    5   17      0.27      0.01
   -4    5    7      0.49     -1.69
   -4    5    8     -0.24      0.08
   -4    5   11     -0.23      0.14
   -4    5   12      0.78     -0.70
   -3    4    5      2.87     -6.51
   -3    4   14      0.21     -0.12
   -2    2   19     -0.21     -0.01
   -2    3    4     -2.07      2.83
   -2    3   15     -0.18      0.27
   -1    2   16     -0.08     -0.12
    0    1   16     -0.13      0.33
   -1    1   16      0.73     -0.01
    0    3   18      0.55      0.02
   -1    3   15      0.37      0.41
   -1    4   14     -0.61      0.51
    0    5    3      0.83      0.00
    0    5   16      0.01      0.02
   -1    5    8     -0.66     -0.55
   -1    5    9      0.78     -0.40
   -1    5   10     -1.38      0.56
    0    6   14     -0.10     -0.14
   -1    8   15     -0.06      0.90
   -1    9    8     -0.02      0.30
   -1    9   11      0.11      0.50
  -10   13   10      0.02      0.49
   -9   11   13     -0.76     -0.47
   -9   11   14      0.34      0.45
   -8   10    3     -0.03      0.73
   -7    9    1      0.90     -0.31
   -8    9    6     -0.26      0.28
   -8    9   14     -0.38      0.13
   -7    8    3      0.44      0.02
   -7    8   17     -0.14      0.16
   -7    7   14      0.65      0.00
   -6    6    4     -1.16      0.00
   -6    6   16      0.47      0.01
   -4    5    6     -1.38      2.54
   -4    5   13     -0.11      1.19
   -4    5   14      0.31     -0.29
   -3    3   19     -0.05      0.00
   -3    4   15     -0.05      0.11
   -2    2   20      0.09      0.00
   -2    3   16     -0.28     -0.58
   -1    1   20     -0.04      0.00
    0    1    3    -11.48      0.04
   -1    3   16     -0.33     -0.11
    0    4   18     -0.05      0.00
   -1    4   15     -0.15      0.19
    0    5   17     -0.03     -0.08
   -1    5   12      0.25     -0.24
   -1    5   13     -0.67     -0.84
   -1    7   18     -0.12     -0.33
    0    6   15     -0.44      0.00
   -1    8   16      0.52      0.07
    0    7    9     -0.13      0.00
    0    7   10      0.22     -0.43
    0    7   11     -0.14     -0.23
    0    7   12     -0.53     -0.01
   -1    9   12     -0.21     -0.72
  -10   13   11     -0.61     -0.30
  -10   13   12      0.43      0.12
   -9   11    6      0.33     -0.50
   -8    9    5      0.22      0.18
   -8    9   15      0.17     -0.11
   -8    9   16     -0.17      0.51
   -7    7    6     -0.43     -0.01
   -7    7   15      0.41      0.03
   -6    6   17      0.42      0.01
   -5    5   18     -0.01      0.01
   -5    6   11     -0.82      0.83
   -5    6   12      0.51     -0.40
   -5    6   13     -0.52      0.69
   -4    4   19     -0.06      0.02
   -3    4   16      0.10     -0.09
   -2    3   17      0.13      0.01
   -1    2    3      4.55      3.29
   -1    2   18     -0.21     -0.21
   -1    3   10     -0.15     -0.63
   -1    3   11      0.38     -0.24
    0    2    9     -1.13      0.11
    0    2   10      0.06      0.25
    0    2   11     -0.38     -0.43
    0    2   12     -0.37     -0.01
   -1    1    3    -19.08      0.01
   -1    2    9     -0.11     -0.43
   -1    2   10     -1.25      0.34
   -1    2   11     -0.35     -0.42
   -2    2    9     -0.91      0.13
   -2    2   10     -0.43     -0.16
   -2    2   11      0.42     -0.01
   -2    2   12      0.31     -0.01
   -1    3   17      0.30     -0.11
    0    4   19      0.10     -0.18
   -1    4   16     -0.21      0.44
    0    5   18      0.43      0.01
   -1    5   14      0.22      0.11
    0    6   16     -0.09      0.22
   -1    8   17      0.38      0.14
    0    7   13      0.30     -0.52
   -1    9    7     -0.30     -0.48
   -9   11    5     -0.18     -0.11
   -9   10    9     -0.16     -0.40
   -9   10   10     -0.02      0.36
   -9   10   11     -0.29     -0.92
   -9   10   12     -0.34      0.49
   -9   10   13      0.18     -1.04
   -8    8    9     -0.59     -0.01
   -8    8   10      0.54      0.00
   -8    8   11      0.71     -0.01
   -8    8   12     -0.13     -0.01
   -8    8   13     -0.09      0.04
   -7    7    5      0.87      0.00
   -7    7   16      0.44      0.00
   -6    6   18     -0.03     -0.01
   -5    5   19      0.14      0.00
   -5    6   14     -0.43     -0.56
   -5    6   15     -0.58      0.22
   -4    5   16     -0.29     -0.07
   -3    4    4     -2.71      3.85
   -3    4   17      0.06      0.03
   -2    3   18      0.05     -0.17
   -2    4   10      0.28     -1.26
   -2    4   11      0.85      0.86
   -2    4   12     -0.40     -0.30
   -1    2   19     -0.01     -0.17
   -1    3    8     -0.63      1.05
   -1    3    9     -1.03      0.02
   -1    3   12      0.01     -0.03
   -1    3   13      0.48      0.21
    0    1   19      0.05      0.04
    0    2    8      2.05      3.21
    0    2   13      0.11     -0.04
    0    2   14     -0.17     -0.24
   -1    1   19     -0.42      0.01
   -1    2   14      0.49     -0.49
   -2    2    8      0.23      0.18
   -2    2   13     -0.03     -0.01
   -2    2   14      1.25      0.00
   -1    3   18      0.44      0.24
   -2    3   10      0.41     -0.97
   -1    4   17      0.21      0.16
   -1    5    6     -0.90     -1.58
   -1    5   15     -0.44     -0.33
    0    6   17      0.24      0.45
   -1    6   10     -0.16      0.10
   -1    6   11     -0.08     -0.30
   -1    6   12      0.18     -0.02
    0    7   14     -0.57     -1.02
    0    7   15     -0.69     -0.02
  -10   12    9      0.34      0.33
  -10   12   10      0.59      1.31
  -10   12   11      0.12     -0.85
  -10   12   12      0.31      0.48
  -10   12   13     -0.25      0.12
   -9   10    8     -0.65      0.19
   -9   10   14     -0.07      0.39
   -9   10   15      0.19      0.45
   -8    8    8     -0.06     -0.03
   -8    8   14     -0.12      0.02
   -8    8   15      0.73     -0.01
   -7    7   17      0.17     -0.01
   -6    7    9     -0.38      1.05
   -6    7   10     -0.55     -0.56
   -6    7   11     -0.72      0.18
   -6    7   12      0.70     -0.51
   -5    5    2     -2.21      0.00
   -5    6   16      0.22      0.37
   -4    5   17     -0.23     -0.11
   -3    4   18     -0.31     -0.37
   -2    3    3      4.82     -1.57
   -2    4    8     -0.61     -0.59
   -2    4    9      0.23      0.29
   -2    4   13      0.70      0.32
   -2    4   14     -0.37      0.67
   -1    3    7      0.58      2.15
    0    2    7      0.43     -0.99
    0    2   15      0.51     -0.01
    0    2   16     -0.08      0.30
   -1    2    7      3.04     -1.29
   -2    2    7      2.62      0.11
   -2    2   15     -0.08     -0.01
   -2    3    8     -0.85      0.11
    0    5   19      0.13     -0.29
   -1    5   16     -0.10     -0.04
    0    6   18      0.36      0.00
   -1    6    8     -0.04      0.26
   -1    6   13      0.25      0.39
   -1    6   14      0.47     -0.18
    0    7   16     -0.22      0.37
  -10   12    8     -0.41     -0.24
   -8   11    1      0.32      0.33
   -9   10    7      0.21      0.08
   -8    9    4      0.49      0.37
   -8    8    7      0.16      0.00
   -8    8   16      0.12     -0.01
   -1    6    0      2.06      1.01
   -3    5    9      0.04      0.07
   -3    5   10      0.37     -0.26
   -3    5   11      0.34      0.74
   -3    5   12     -0.45     -0.41
   -2    4   16     -0.07      0.16
   -1    2   20     -0.07     -0.17
    0    2    6      2.72      0.04
    0    2   17     -0.20     -0.39
   -1    2    6      1.20     -1.65
   -1    2   17     -0.18     -0.24
   -2    2   16     -0.08      0.00
   -2    3    7      0.96     -0.03
   -1    4   19     -0.31     -0.06
   -1    5   17      0.03     -0.34
   -1    6   15     -0.45      0.05
  -10   12    7     -0.60     -1.03
   -9   11    4     -0.32     -0.15
  -10   11   12      0.02      0.14
   -9   10    6     -0.15      0.33
   -9    9   10     -0.17      0.01
   -9    9   12     -1.64      0.06
   -9    9   13      0.31     -0.01
   -9    9   14      0.31     -0.04
   -8    8    6      0.38     -0.01
   -8    8   17      0.13     -0.01
   -7    7    4      0.37     -0.02
   -7    8   11      0.65     -0.14
   -6    7    7      0.39      0.12
   -4    6   10     -0.23     -0.54
   -4    6   11      0.32      0.91
   -4    6   12     -0.39      0.36
   -4    6   13      0.24      0.99
   -3    5    8      1.01     -0.22
   -3    5   15      0.10     -0.05
   -3    5   16     -0.35     -0.39
   -2    4    7     -2.21      0.75
   -1    3    6      3.02      1.08
   -2    2    6     -0.34      0.01
   -2    2   18     -0.20      0.01
   -2    4   15      0.31      0.53
   -2    5   11      0.85      0.31
   -2    5   12     -0.77     -0.01
   -2    5   13     -0.46     -0.17
   -1    6   16      0.41     -0.08
    0    7    6      0.27      0.04
    0    7   17      0.31      0.53
   -1    7   12     -0.18      0.08
    0    8   10      0.12     -0.30
    0    8   11      0.10      0.22
    0    8   12     -0.18      0.03
    0    8   13      0.31     -0.50
    0    8   14     -0.51     -0.89
  -10   11    9      0.33     -0.15
  -10   11   10     -0.30      0.27
  -10   11   11      0.49     -1.39
  -10   11   13      0.22     -0.41
  -10   11   14      0.09      0.73
   -8   10    2     -0.27     -0.16
   -9    9    9      0.37      0.01
   -9    9   15      0.45     -0.04
   -9    9   16      0.01      0.00
   -7    8    2      0.86     -1.09
   -7    8    9     -1.06      0.30
   -7    8   10      0.00     -0.81
   -4    6    9      0.80      0.89
   -4    6   14     -0.75     -1.25
   -4    6   15     -0.54     -0.41
   -4    6   16      0.01     -0.50
   -3    4    3      0.43     -4.21
   -3    5    7     -2.22     -1.45
   -3    5   17     -0.08     -0.32
   -2    4    6      3.85      3.63
   -2    4   18     -0.24     -0.09
    0    2   19      0.13     -0.21
   -2    4   17      0.44      0.10
   -1    5    5      0.02      2.20
   -2    5   14     -0.62      1.27
   -2    5   15     -0.05     -0.23
    0    6    4     -0.55      1.10
   -1    7   10      0.10      0.08
   -1    7   11     -0.61      0.50
   -1    7   13      0.33     -0.25
   -1    7   14     -0.46      0.04
   -1    9    6     -0.17     -0.14
    0    8   15     -0.05      0.06
  -10   11    8     -1.04      0.07
   -9    9    8      0.51      0.00
   -8    8    5      0.85     -0.01
   -7    8    8     -0.32      0.15
   -6    7    6     -0.56      0.25
   -5    7   15      0.27      0.25
   -4    6    8      0.09      0.34
   -4    6   17      0.17      0.00
   -3    5   18     -0.12     -0.31
   -2    4   19     -0.17     -0.34
    0    2    5      0.92      1.56
    0    3   11      0.29      0.50
    0    3   12     -0.01      0.06
    0    3   13      0.17     -0.25
    0    3   14      0.09      0.15
   -1    2    5     -2.28     -1.60
   -1    3   14     -0.01     -0.02
   -2    5   16     -0.12      0.09
   -2    5   17      0.06     -0.33
   -1    7    9     -0.10      0.00
   -1    7   15     -0.38      0.66
   -9   10    5     -0.49      0.24
  -10   10   11     -0.26      0.02
  -10   10   13      1.01     -0.11
  -10   10   14     -0.11     -0.02
   -8    9    3     -0.34      0.81
   -9    9    7      0.43     -0.03
   -5    7   16      0.24      0.32
   -5    7   17     -0.12     -0.09
   -4    6    7     -0.25     -1.32
   -3    5    6      1.51      3.17
   -3    5   19      0.18     -0.07
   -1    2    2      0.60    -30.81
    0    1    2    -21.82    -37.77
    0    3    9     -1.03      0.00
    0    3   10      0.16     -0.15
    0    3   15     -0.01      0.00
   -3    3   11     -0.88      0.02
   -3    3   12      0.57      0.01
   -3    3   13      0.14     -0.03
   -3    3   14      0.29      0.02
   -3    3   15     -0.72      0.00
   -2    5    8      0.40     -1.26
   -2    6   11      0.33     -0.65
   -2    6   12     -0.09     -0.24
   -2    6   14     -0.03      0.05
   -2    6   15     -0.38     -0.45
  -11   12   12     -0.14      0.27
  -10   11    7     -0.83     -0.13
   -7    8    7      0.43      0.33
   -6    7    5      0.19      0.00
   -6    8   11      0.04      0.54
   -6    8   12      0.11     -0.45
   -6    8   13     -0.21      0.47
   -6    8   14     -0.03     -0.13
   -6    8   15      0.18      0.69
   -5    7    8      0.16      0.39
   -3    6   13      0.18      0.56
   -3    6   14     -0.34     -0.24
   -2    5   10     -0.55      0.05
   -2    3    9     -1.69      0.34
   -3    3   10      2.30     -0.01
   -2    5   19      0.03      0.00
   -2    6   10     -0.66      0.07
   -2    6   16      0.40      0.01
   -2    6   17     -0.14     -0.10
    0    8    8      0.03     -0.06
  -11   12   10      0.18     -0.77
  -11   12   11      0.46     -0.63
   -9   11    3     -0.05      0.21
  -10   10    9      0.11      0.01
   -9    9    6      0.05     -0.02
   -7    7    3      0.38     -0.01
   -6    6    2     -2.11      0.05
   -6    8   10     -0.39     -0.81
   -6    8   16     -0.49     -0.21
   -3    6   12     -0.89      0.52
   -3    6   15      0.45     -0.55
   -3    6   16      0.15     -0.14
   -3    6   17      0.28     -0.01
   -2    3    2      8.78      0.72
   -2    5    9      0.87      0.59
   -2    5   18     -0.09     -0.02
   -1    4   18     -0.01     -0.08
    0    3    8      0.18      0.21
   -3    3    9     -0.95     -0.08
   -2    5    7     -2.73      0.84
   -3    5   13      0.58      1.63
   -2    6    9      0.06     -0.25
   -2    6   18     -0.14      0.21
   -2    7   13     -0.13      0.18
   -2    7   14     -0.68      0.18
   -1    8   11     -0.43      0.16
   -1    8   12      0.29     -0.69
  -11   12    9      0.45      0.26
  -10   11    6     -0.22      0.12
  -11   11   13      0.67     -0.03
   -9   10    4      0.48      0.19
  -10   10    8     -0.37      0.02
   -8    8    4      0.45     -0.01
   -7    8    6      0.12      0.13
   -7    9   12     -0.07      0.48
   -7    9   13     -0.09      0.18
   -7    9   14     -0.23      0.23
   -6    8    9     -0.05      0.04
   -5    7    7      0.52      0.13
   -4    7   12     -1.11      0.31
   -4    7   14     -0.08     -0.54
   -4    7   15      0.66     -0.13
   -4    7   16      0.22      0.33
   -3    5    5     -1.29     -1.35
   -3    6   10     -0.29      0.10
   -3    6   18      0.27      0.36
    0    2    4      1.11     -2.17
   -3    3    8     -1.33      0.03
   -2    7   11     -0.19      0.04
   -2    7   12      0.25      0.13
   -2    7   15      0.13      0.01
   -2    7   16      0.48     -0.17
  -11   11   11      0.01     -0.02
  -11   11   12     -0.40     -0.05
   -7    9   11      0.53      0.61
   -6    8    8     -0.41      0.06
   -4    7   10     -0.93      0.25
   -4    7   17      0.10      0.22
   -4    7   18      0.04      0.13
    0    2    0    -30.16      0.02
    0    4   13      0.26     -0.50
    0    4   14     -0.15     -0.20
    0    4   15     -0.28     -0.02
   -2    6    8      0.03     -1.10
   -2    7   10      0.31      0.48
   -2    7   17     -0.41     -0.22
   -2    7   18     -0.42     -0.09
   -1    8   10     -0.43     -0.26
  -11   11   10     -0.78      0.00
  -10   10    7      0.47      0.01
   -9    9    5      0.07      0.01
   -7    9   10      0.08     -0.26
   -6    7    4      0.39      0.79
   -5    8   11      0.67      0.21
   -3    4    2      2.40      7.77
   -3    6    8      0.56     -0.14
   -2    4    4      3.10      2.48
    0    4   11     -0.23     -0.21
    0    4   12      0.05     -0.03
   -2    2    4     -1.75      0.03
   -3    3    7      1.74      0.05
   -2    5    6      1.05      0.28
    0    7    5     -0.77     -1.03
    0    8    7      0.13     -0.11
  -11   11    9     -0.06      0.00
   -7    8    5      0.34      0.28
   -6    9   14     -0.23      0.13
   -6    9   15     -0.02      0.03
   -6    9   16     -0.31     -0.12
   -5    6    3     -0.87     -2.88
   -5    8   10     -0.38     -0.34
   -2    6   13     -0.22     -0.10
   -1    5   11      0.02     -0.57
    0    4   10     -0.37      0.71
   -4    4   18     -0.05      0.00
   -3    6   11      0.34      0.03
   -2    7    9     -0.09     -0.20
   -2    8   13     -0.34     -0.01
   -2    8   14     -0.17      0.64
   -2    8   15      0.79     -0.25
   -2    8   16      0.65     -0.31
   -2    8   17     -0.16     -0.22
  -10   11    5     -0.10     -0.25
  -10   10    6      0.41     -0.02
   -8   10   11     -0.46      0.60
   -7    9    8     -0.27     -0.62
   -6    9   13      0.00     -0.05
   -6    9   17      0.11     -0.02
   -5    8    9      0.44     -0.06
   -3    5    4      3.57      1.95
   -3    6    7     -1.31     -1.11
   -3    7   12     -0.18      0.91
   -3    7   14      0.08      0.06
   -3    7   15      0.49      0.13
   -3    7   16     -0.14      0.20
   -3    7   17     -0.39      0.11
   -3    7   18     -0.07      0.25
   -1    4    6      1.23      1.12
    0    4    9      0.56     -0.01
   -4    4   11     -1.14      0.01
   -4    5   15     -0.62      0.08
   -2    6    7     -0.36     -0.22
   -3    7   13     -0.22     -0.18
   -2    8   12      0.46     -0.80
  -11   11    8      0.03     -0.01
   -8    9    2      0.55     -0.26
   -8   10   10      0.67      0.11
   -7   10   14      0.23      0.22
   -7   10   16      0.25      0.20
   -6    8    6      0.19      0.52
   -6    9   11      0.02      0.01
   -4    8   13      0.50     -1.05
   -4    8   14      0.62      0.62
   -4    8   15     -0.48     -0.42
   -4    8   16     -0.31     -0.21
   -4    8   17     -0.29     -0.02
   -3    7   11      0.35     -0.58
   -4    4   10      0.71      0.01
   -2    8   11     -0.43     -0.17
   -9   10    3      0.16      0.53
   -9    9    4      0.99     -0.01
   -7    8    1     -0.16     -1.08
   -8    8    3      0.24      0.01
   -8   10    9     -0.47     -0.33
   -7    7    2     -1.11      0.02
   -7    9    7     -0.11     -0.15
   -7   10   12     -0.29      0.38
   -7   10   13     -0.11     -0.52
   -6    9   10     -0.65     -0.01
   -5    8    8     -0.05      0.70
   -5    9   15     -0.59     -0.73
   -3    6    6      0.73     -0.91
   -3    7   10     -0.25      0.80
   -1    3    3      9.09      6.78
    0    2    3     18.74     -0.08
   -3    5   14     -0.34      0.53
   -4    6   18      0.07      0.00
   -2    7    8      0.08     -0.16
   -2    8   10      0.26      0.35
  -11   11    7     -0.20      0.02
   -7   10   11     -0.23     -0.08
   -6    9    9      0.65     -0.41
   -5    9   13      0.62     -0.89
   -5    9   14     -0.34      0.16
   -3    7    9     -0.08     -0.37
   -1    4    5     -1.91      1.35
    0    5   12      0.36      0.01
   -4    4    9      0.66      0.02
   -1    7    6     -0.32     -0.22
   -3    8   13     -1.15      0.16
   -3    8   14      0.43     -0.03
   -3    8   16     -0.42     -0.52
   -3    8   17     -0.15     -0.09
   -2    9   14      0.17      0.58
   -8   10    1      0.65      0.21
  -10   10    5      0.00     -0.01
   -8   10    8      0.22     -0.45
   -8   11   13     -0.20     -0.10
   -8   11   14      0.25      0.22
   -6    7    3      0.49     -1.81
   -6   10   15     -0.33      0.01
   -5    8    7      0.14      0.93
   -5    9   11      0.17     -0.58
   -5    9   12      0.16     -0.03
   -3    8   15      0.47     -0.36
    0    4    7      0.08     -0.23
   -1    4    7     -1.36      1.57
   -3    4    6     -0.35      4.19
   -2    5    5     -2.32      3.28
   -5    5   15     -0.20      0.00
   -2    6    6     -0.52     -2.57
   -3    8   12     -0.07      0.69
   -2    9   13      0.00      0.71
  -10   11    4     -0.42      0.23
   -8   11   12      0.36     -0.68
   -7    9    6     -0.09      0.42
   -6    8    5     -0.83     -0.08
   -6    9    8     -0.18     -0.02
   -6   10   13     -0.50     -0.24
   -6   10   14      0.26     -0.18
    0    3    0    -12.57      0.04
   -3    7    8      0.22      0.09
   -1    5    7     -0.85      0.09
    0    5   10     -0.33      0.49
   -4    4    8     -0.96      0.00
   -4    7   13      0.87     -0.75
   -2    8    9     -0.63      0.62
   -2    9   12      0.95     -0.60
   -8   10    7      0.26     -0.76
   -8   11   11     -0.68      1.04
   -7   10    9      0.36      0.24
   -7   11   15     -0.40      0.19
   -6   10   12      0.41     -0.13
   -5    9   10     -0.58      0.01
   -4    9   17      0.27      0.30
   -3    5    3     -5.45     -1.77
   -3    6    5     -2.24      1.77
   -3    8   11     -0.92     -0.79
   -2    9   11      0.13      0.05
   -3    9   16     -0.01      0.12
   -3    9   17      0.13      0.05
  -11   11    6     -0.71      0.01
   -8   11   10      0.00     -0.74
   -7   11   13     -0.24      0.11
   -7   11   14      0.47      0.13
   -6    6    1     -1.31     -0.01
   -6    9    7     -0.13      0.16
   -6   10   11      0.40     -0.90
   -5    6    2     -1.86      1.18
   -5    9    9      0.09     -0.52
   -5   10   15     -0.02     -0.04
   -5   10   16      0.11     -0.04
   -3    7    7     -0.11     -0.25
   -1    6    9     -0.15     -0.72
    0    4    6     -0.08      0.04
    0    5    9     -0.06      0.02
    0    6   13     -0.25      0.42
   -4    7   11      1.24      0.23
   -5    7   18     -0.19      0.07
    0    8    6      0.31     -0.04
   -1    8    7      0.08     -0.40
   -1    9    9     -0.01     -0.08
   -3    9   14      0.70     -0.47
   -7   10    8      0.47     -0.27
   -7   11   12      0.19     -0.15
   -6   10   10      0.18      0.03
   -5   10   13      0.08      0.15
   -5   10   14      0.28     -0.31
   -4    7    5     -1.03     -0.18
   -3    8   10      0.58      0.88
   -1    2    1    -34.82     -1.31
   -1    4    4     -1.36     -1.12
   -4    4    7      2.03      0.01
   -5    7   14     -0.85     -1.16
   -3    9   13     -0.36      0.30
  -11   12    8      0.05      0.50
   -9    9    3      0.14     -0.01
   -8   10    6     -0.15      0.03
   -8   11    9     -0.69     -0.03
   -8   12   14     -0.04     -0.11
   -7    9    5     -0.04      0.02
   -7   11   11      0.12     -0.14
   -6   11   15     -0.35      0.39
   -5    9    8     -0.22      0.15
   -5   10   12      0.53     -0.06
   -4    8    7     -0.05      0.94
   -3    9   15      0.86     -0.07
   -2    3    1      1.43    -19.62
   -2    5    4      1.67     -2.34
    0    5    8      0.45      0.74
    0    6   11     -0.02     -0.04
   -5    7   13     -0.06      0.22
   -4    8   12     -0.62      1.12
   -2    9   10      0.20     -0.75
   -3    9   12      0.74     -0.16
   -4    9   16      0.22     -0.56
  -10   10    4      0.15      0.00
   -8   12   13      0.24      0.57
   -7   10    7      0.10     -0.11
   -6    8    4     -0.27      0.81
   -6    9    6      0.22      0.85
   -6   10    9     -0.33     -0.53
   -6   11   13     -0.24      0.46
   -6   11   14      0.06     -0.35
   -5   10   11      0.52      0.02
   -4    9   10     -0.19      0.21
   -3    7    6      0.44     -2.38
   -3    8    9     -0.40      0.12
    0    1    1    -28.42     49.31
   -6    6   14      0.61     -0.01
   -5    7   12     -0.64     -0.97
   -4    8   11      0.41     -0.84
   -5    8   15      0.36     -0.04
   -5    8   16     -0.20      0.44
   -4    9   14      0.88     -0.44
   -4    9   15     -0.20     -0.29
   -8    8    2      0.44     -0.01
   -8   11    8      1.28     -0.41
   -8   12   12     -0.23     -0.57
   -7   11   10      0.06     -0.60
   -6   11   12     -0.11      0.10
   -5    8    5     -0.61     -0.33
   -4    9    9      0.26     -0.36
   -4   10   14      0.51     -0.02
   -3    4    1      8.36     -5.70
   -1    3    2     12.15    -10.43
    0    5    7      0.43     -0.71
   -5    6   10      0.60     -0.88
   -6    6   13     -0.39      0.02
   -4    7    9      0.69      0.33
   -5    7   11      0.19      1.15
   -6    7   15      0.13      0.88
   -6    7   16      0.10      0.33
   -6    7   18     -0.10      0.19
   -5    8   14     -0.51      0.21
   -3    9   11     -0.67     -0.56
   -4    9   13     -0.10     -0.51
   -8   12   11      0.31      0.60
   -7   11    9      1.10      0.07
   -7   12   14     -0.26     -0.06
   -6   10    8     -0.26     -0.03
   -6   11   11      0.29      0.60
   -5    7    3      0.47     -1.52
   -5    9    7     -0.38      0.53
   -5   11   15     -0.08      0.13
   -4    8    6      0.16     -0.82
   -4   10   13      0.08      0.03
   -2    4    2     11.85      8.12
   -2    9   15      0.32     -0.04
   -1    6    7      1.13      0.01
    0    2    2    -18.23    -31.26
    0    6    9     -0.59      0.00
   -2    4    5     -1.78     -1.95
   -3    3    4     -9.81      0.03
   -4    4    6     -3.78      0.02
   -1    6    4     -2.12     -1.11
   -6    7   14      0.27     -0.13
   -5    8   13      1.14     -0.47
   -5    9   16      0.14     -0.16
   -9   10    2      0.14     -0.04
   -8   10    5     -0.42      0.12
   -7   10    6     -0.05      0.24
   -7   12   13     -0.10      0.30
   -5   10    9     -0.61     -0.33
   -5   11   13      0.44      0.24
   -5   11   14     -0.11      0.02
   -4    7    4      2.07     -0.63
   -4    9    8     -0.02      0.24
   -4   10   12      0.22     -0.11
   -3   10   16     -0.22      0.24
   -2    7    7      1.02      0.43
   -3    6    9      0.34      0.63
   -5    6    9      0.55      0.92
   -6    7   17     -0.06     -0.11
   -5    7   10     -0.65     -0.69
   -6    7   13     -0.54      0.36
   -4    8   10     -0.37      0.93
   -5    8   12     -1.13     -0.68
   -4    9   12      0.45      0.82
   -9   13   12     -0.01     -0.29
   -8   11    7      0.26      0.00
   -8   12   10     -0.63     -1.23
   -1    7    0     -0.71      1.09
   -7    9    4     -0.48      0.32
   -7   12   12     -0.37     -0.16
   -6   10    7     -0.41     -0.33
   -6   11   10      1.01      0.14
   -5   11   12     -0.63      0.14
   -4   10   11      0.05     -0.05
   -3    5    2      1.07      6.60
   -1    4    3     -0.26      7.71
    0    3    3     12.17     -0.20
    0    5    6     -1.56     -0.07
    0    8   17      0.22      0.33
   -1    7    5      0.27     -0.89
   -4    7    8      0.30      1.14
   -3    9   10      0.72     -0.61
   -9   12    8      0.59     -0.51
   -9   13   11     -0.08      0.62
   -7   11    8      0.03     -0.38
   -6   12   14     -0.50     -0.12
   -5    9    6      0.19      0.41
   -4   11   15     -0.17      0.00
   -2    5    3     -6.53      2.76
   -1    6    6     -1.48     -1.59
   -1    7    8     -0.34      0.48
   -1    9   16     -0.07      0.24
    0    6    8      0.44      0.83
    0    8   16     -0.33      0.60
   -3    8    8     -0.02      0.23
   -8   12    9      0.39      0.68
   -8   13   12     -0.53      0.18
   -6    8    3      1.37     -1.12
   -6   11    9      0.30      0.18
   -5   10    8      0.34     -0.46
   -5   11   11      0.07     -0.13
   -4   11   14      0.10      0.40
   -2    7    6      0.00     -1.42
   -2    8    8     -0.48      0.32
   -1    9   15     -0.02      0.47
    0    4    4     -0.22      0.47
   -5    6    8      0.08     -0.91
   -5    7    9      0.60      0.73
   -4    8    9      0.12     -0.08
  -10   13    9     -0.34      0.49
   -9   13   10     -0.04     -0.80
   -8   11    6      0.74     -0.19
   -7   11    7     -0.22      0.68
   -7   12   10     -0.54      0.69
   -6   12   12     -0.34     -0.07
   -5   11   10     -0.01      0.24
   -4    6    2     -2.05      1.62
   -4   10    9      0.04     -0.37
   -4   11   13     -0.03     -0.11
   -2    6    4     -0.81     -2.12
   -2   10   15     -0.21     -0.03
   -1    9   13     -0.06      0.11
   -1    9   14     -0.17      0.18
   -2    4    3     -5.36      2.80
   -7    7   13      0.27     -0.02
  -10   10    3      0.59     -0.01
   -8    9    1      0.14     -0.13
   -8   12    8      0.81     -0.90
   -8   13   11      0.49     -0.28
   -7   10    5     -0.52      0.45
   -7   13   13     -0.10     -0.09
   -6   10    6     -0.58      0.21
   -6   11    8     -0.43      0.19
   -6   12   11     -0.18      0.11
   -5   10    7      0.05     -0.18
   -5   12   13      0.30     -0.32
   -4   11   12     -0.13      0.05
   -2   10   13     -0.04      0.82
   -2   10   14     -0.17     -0.10
   -1    7    7      1.10     -0.14
    0    5    5      0.99      1.64
   -1    8    6      0.04     -0.09
   -2    9    8     -0.84      0.23
  -10   12    6      0.11     -0.32
  -10   13    8      0.02      0.00
   -9   13    9     -0.56      0.26
   -7   12    9      1.89      0.37
   -7   13   12     -0.13     -0.30
   -6    9    4      0.21     -0.05
   -5   11    9     -0.21      0.56
   -5   12   12      0.46      0.34
   -4    7    3     -0.36      1.04
   -4    9    6     -0.23      0.02
   -4   10    8      0.51     -0.26
   -4   11   11     -0.01     -0.33
   -1    6    5      0.54      1.20
   -1    8    9     -0.57     -0.14
    0    9   16     -0.18      0.34
   -5    9   17     -0.23      0.00
   -4    6    6      0.08      1.07
   -5    6    7     -0.24     -0.31
   -4    7    7     -0.39     -0.13
   -4    8    8     -0.12      0.46
   -6   10   16     -0.02      0.16
   -9    9    2      0.39      0.01
   -8   13   10     -0.99     -0.32
   -7   13   11      0.11     -0.93
   -6   12   10     -0.48      0.33
   -6   13   13      0.06     -0.37
   -5    6    1     -0.68      1.77
   -5    7    2     -1.19     -0.37
   -4   12   14      0.01     -0.05
   -3   11   13     -0.52      0.15
   -2    7    5      0.52      0.07
   -2   10   12      0.04     -0.14
   -1   10   15      0.03      0.13
    0    9   14     -0.10     -0.05
   -6    9   12     -0.40     -0.11
   -9   14   11      0.09      0.33
   -7   11    6     -0.07     -0.75
   -7   12    8     -0.11      0.15
   -6   11    7     -0.02     -0.40
   -5   12   11     -0.37     -0.79
   -4    8    4      0.31     -0.45
   -4   11   10      0.59      0.65
   -4   12   13     -0.32      0.06
   -3   10    9     -0.03     -0.42
   -1    8    8     -0.34      0.10
   -1   10   14      0.31      0.00
    0    6    6     -1.66      0.08
    0    9   13      0.32     -0.54
   -3    3    3      7.24      0.00
   -9   13    8     -0.21     -0.20
   -8   11    5     -0.30     -0.08
   -8   13    9      0.59      0.34
   -7   13   10     -0.46      0.80
   -6   10    5     -0.36      0.71
   -6   12    9      0.17     -0.03
   -6   13   12      0.43     -0.01
   -5    8    3      1.29     -0.38
   -5   10    6     -0.35     -0.02
   -5   11    8     -0.31      0.00
   -4   10    7      0.22      0.09
   -4   12   12      0.21      0.01
   -3   11   11      0.16      0.72
   -2    8    6      0.14      0.03
   -1    9   10     -0.10     -0.27
    0    9   12     -0.72     -0.02
   -3   10   15      0.15      0.27
   -4   10   16     -0.15      0.15
   -7   10   15     -0.24     -0.29
  -10   13    7     -0.27     -0.23
   -9   14   10     -0.16     -0.21
   -8   14   11      0.08     -0.49
   -7   10    4      0.26     -0.04
   -6   13   11      0.31     -0.36
   -5   12   10      0.15     -0.12
   -4    9    5      0.45      0.44
   -4   11    9     -0.47      0.16
   -3   10    8      0.28     -0.46
   -2    5    2      2.81      4.99
   -1    4    2     10.33      1.89
   -1    5    3     -1.25      3.07
   -1   10   12     -0.55     -0.49
    0    5    4     -0.24      0.43
    0    7    7      0.43     -0.89
    0    8    9     -0.02      0.02
   -3   10   14      0.10     -0.01
   -4    4    4     -6.22      0.02
   -4    5    5      1.69     -2.97
  -10   12    5      0.10     -0.80
   -8   13    8      0.00      0.42
   -7   12    7      0.47      0.55
   -7   13    9      0.00     -0.26
   -6   11    6     -0.57     -0.64
   -6   12    8     -0.44      0.88
    0    5    0      2.02      0.01
   -5    9    4      0.53      0.01
   -5   13   12      0.39     -0.01
   -4   12   11     -0.43      0.62
   -3    9    6      0.07      0.45
   -3   11   10     -0.19     -0.16
   -3   12   13     -0.19     -0.06
   -1   10   11      0.04     -0.36
    0    9   11      0.30      0.43
    0   10   14      0.28      0.48
   -1    5    4     -2.19     -2.99
   -4    9   11     -0.97     -0.60
   -5    6    6     -0.37      0.63
   -4    7    6      0.57     -1.11
   -4   10   10      0.05      0.24
   -9   13    7      0.22      0.32
   -9   14    9     -0.06     -0.30
   -8   12    6      0.47     -0.23
   -8   14   10     -0.08     -0.15
   -6    8    2      1.56     -1.22
   -6   13   10      0.35     -0.10
   -5   12    9     -0.01     -0.11
   -4   10    6     -0.39      0.62
   -4   11    8      0.08     -0.28
   -3   12   12     -0.04      0.18
   -2    4    1      9.87     -9.27
   -2    7    4     -1.29     -0.43
   -1    3    1     -0.28    -19.70
   -1   11   14      0.23      0.21
    0    9   10     -0.28      0.45
    0   10   13      0.14     -0.28
   -2    6    5     -1.03      2.49
   -7   14   11      0.13     -0.26
   -5   13   11     -0.10      0.25
   -4   12   10      0.61      0.16
   -3   10    7     -0.46      0.07
   -3   11    9     -0.51      0.20
   -1   10   10      0.08      0.35
   -1   11   13      0.88      0.41
    0   10   12     -0.44      0.04
   -3   10   12      0.67      0.11
   -3   11   15     -0.21     -0.04
   -5    5    5      2.23      0.00
   -8   11    4     -0.50      0.26
   -8   13    7      0.94     -0.02
   -8   14    9     -0.32     -0.43
   -7   12    6     -0.30     -0.35
   -7   13    8     -0.04      0.75
   -7   14   10      0.56      0.09
   -6   10    4      0.37     -0.31
   -6   12    7     -0.21     -0.23
   -6   13    9     -0.51     -0.82
   -5   12    8     -0.13      0.72
   -4    7    2     -2.22     -1.27
   -4   13   12     -0.38     -0.35
   -3    9    5      0.81     -0.08
   -3   12   11      0.34      0.84
   -1   11   12      0.03      0.28
    0    9    9     -0.11     -0.03
   -2    8    7      0.50      0.64
   -2    9    9     -0.30     -0.07
   -2   11   14     -0.15     -0.29
   -3    9    9      0.03      0.20
   -3   10   11      0.55      0.49
   -3   11   14     -0.13     -0.16
   -4    5    4     -1.14      1.76
   -5   10   10      0.09      0.16
   -9   14    8     -0.60      0.11
   -6   11    5      0.15      0.27
   -6   14   11      0.02      0.26
   -5   11    6      0.04      0.10
   -5   13   10      0.78      0.02
   -4    9    4     -0.71     -0.35
   -4   11    7      0.05     -0.82
   -4   12    9     -0.67      0.63
   -3   11    8      0.33     -0.87
   -1   10    9      0.06      0.41
    0   10   11     -0.21     -0.37
   -2   11   13      0.64      0.39
   -3    8    7      0.34      0.68
   -5    7    6     -0.12      0.45
   -2    9    7     -0.12      0.06
   -8   12    5      0.03     -0.24
   -6   13    8      0.24      0.09
   -4    6    1     -1.35      3.47
   -4   10    5      0.93     -0.07
   -4   13   11      0.14      0.88
   -3   10    6     -0.16      0.99
   -3   12   10     -0.75     -0.50
   -1    6    3      0.23     -0.23
   -1   11   11     -0.30     -0.46
    0   11   13     -0.09      0.14
   -2   10   10     -0.26     -0.36
   -3    9    8     -0.34      0.41
   -3   10   10      0.30     -0.34
   -3   11   12      0.01      0.29
   -3    6    4      2.29      0.02
   -8   14    8     -0.04      0.69
   -7    9    2      0.88     -0.44
   -7   10    3      0.13      0.29
   -7   11    4     -0.23      0.17
   -7   13    7     -0.03     -0.01
   -7   14    9     -0.29     -0.32
   -6   12    6     -0.46     -0.14
   -6   14   10      0.75     -0.09
   -5    8    2      0.70     -0.11
   -5    9    3      0.37      0.66
   -5   10    4     -0.32     -0.13
   -5   12    7      0.02     -0.36
   -5   13    9     -0.34      0.31
   -5   14   11      0.11      0.26
   -4   12    8     -0.21      0.14
   -4   13   10     -0.34      0.23
   -3   13   12     -0.17      0.09
   -2    7    3     -0.07     -1.21
   -2   12   11     -0.06     -0.07
   -1    5    2      1.58      3.35
   -1    7    4     -1.26      0.37
   -1    8    5      0.24     -0.52
   -1   10    8     -0.15      0.32
    0    9    8     -0.07     -0.07
    0   10   10      0.04      0.01
   -2   11   12      0.17      0.12
  -10   10    2     -0.20      0.00
   -9   14    7     -0.01      0.35
   -8   13    6      0.37      0.01
   -4   11    6     -0.02      0.50
   -3   11    7      0.06      0.01
   -3   12    9      0.08     -0.45
   -3   13   11      0.16      0.18
   -2    6    2     -2.81      0.70
    0    4    2      1.99      3.28
    0   11   12     -0.64      0.02
   -2   10    9      0.43     -0.23
   -2   11   11      0.02     -0.40
   -3    7    5     -0.32      0.59
   -3    8    6     -0.01     -0.36
   -4    4    3      2.86      0.00
   -5   12   14     -0.15     -0.07
   -7    9    9      0.22     -0.18
   -7   12    5     -0.05      0.26
   -7   14    8      0.32     -0.46
   -6   14    9      0.28     -0.02
   -5    7    1     -2.73      1.04
   -5   11    5      0.48     -0.23
   -5   13    8     -0.05      0.64
   -5   14   10      0.14      0.12
   -4   13    9     -0.59      0.34
   -3    8    3      0.63      0.04
   -3    9    4     -0.79     -0.26
   -2   11    8     -0.12      0.26
   -2   12   10     -0.11      0.07
    0    9    7     -0.09      0.13
    0   10    9     -0.74     -0.02
    0   11   11     -0.07      0.12
   -2   12   13      0.40      0.21
   -3    9    7     -0.30      0.45
   -5    5    4     -3.50      0.07
   -6    8    7      0.56      0.31
   -9    9   11     -0.09      0.00
   -7   10   10     -0.52     -0.08
   -9   12    4     -0.03     -0.15
   -8   15    9     -0.16     -0.14
   -7   13    6     -0.20      0.29
   -6   10    3      0.28      0.85
   -6   11    4     -0.55     -0.90
   -5   12    6      0.13     -0.32
   -4   12    7     -0.32     -0.22
   -3   10    5      0.20     -0.28
   -3   12    8     -0.29     -0.56
   -3   13   10     -0.56      0.27
   -1   10    7     -0.49      0.07
   -1   11   10      0.61     -0.10
   -2   11   10     -0.46     -0.43
   -2   12   12      0.40      0.54
   -4    6    4      2.58      0.91
   -4    9    7     -0.14      0.50
   -9   13    5      0.06     -0.36
   -8   11    3      0.41      0.15
   -6   12    5      0.76     -0.14
   -6   14    8     -0.13     -0.10
   -5   14    9     -0.23      0.55
   -4    8    2     -0.53     -1.15
   -4    9    3      0.31      0.42
   -3   11    6      0.41      0.16
   -1    3    0    -20.70     -6.78
   -2    5    1      7.66      4.70
   -2   11    7      0.41      0.53
   -2   12    9      0.80     -1.03
   -2   13   11     -0.51     -0.12
   -1    4    1      8.85     -5.07
    0    8    5      0.08      0.12
    0   10    8     -0.49     -1.01
   -1   12   12     -0.20      0.23
   -2    8    5      0.51     -0.64
   -5    7    5     -1.15     -0.62
   -5    8    6      0.52      0.06
   -8   12    4     -0.18      0.27
   -8   13    5      0.04      0.03
   -8   15    8      0.17     -0.21
   -7   15    9      0.44      0.29
    0    6    0      0.53      0.00
   -4   13    8     -0.45     -0.69
   -4   14   10     -0.62      0.17
   -3   13    9      0.28     -0.85
   -1    7    3      0.77     -0.97
   -1    8    4      0.18     -0.23
    0    3    1      6.22    -10.79
    0    9    6      0.86      0.03
   -1   11    9      0.20     -0.12
   -1   12   11     -0.62      0.30
   -2    9    6     -0.18     -0.05
   -3    7    4     -0.18     -0.49
   -3    8    5      0.79     -0.27
  -10   10   12     -1.06      0.00
   -6   13    6      0.04     -0.02
   -5   10    3      0.28      0.84
   -5   11    4     -0.23      0.57
   -3   12    7      0.19      0.06
   -2   10    5     -0.22     -0.64
   -2   12    8      0.63      0.67
   -2   13   10      0.13      0.30
    0   10    7     -0.11      0.14
    0   11    9      0.05      0.03
    0   12   11      0.12      0.23
   -2    6    3     -2.57     -0.21
   -4    5    3     -0.63     -3.62
   -4    8    5      0.30      0.12
   -5    6    4     -0.48      0.76
   -8   14    6      0.49      0.01
   -7   11    3      0.01     -0.01
   -7   12    4     -0.12     -0.25
   -7   13    5     -0.45      0.26
   -7   15    8      0.29     -0.60
   -6    8    1     -0.65      0.20
   -6   14    7      0.21      0.57
   -5    9    2      0.31     -0.65
   -5   12    5     -0.21     -0.37
   -5   14    8     -0.74      0.20
   -1    5    0      4.37     -1.71
   -4    7    1     -4.02      0.52
   -4   14    9     -0.19     -0.08
   -3    9    3      1.02     -0.51
   -3   10    4     -0.11      0.33
   -3   13    8      0.82     -0.54
   -3   14   10     -0.04     -0.09
   -2   11    6     -0.21      0.50
   -1   11    8     -0.33      0.08
   -1   12   10      0.37      0.12
   -3    6    3     -3.56     -0.33
   -7   12   11      0.13      0.09
   -7   10    2     -0.30      0.21
   -5   13    6     -0.35      0.58
   -3    8    2     -1.09     -2.00
   -3   11    5     -0.36      0.41
   -2   12    7     -0.37     -0.39
   -2   13    9     -0.23      0.43
    0   11    8     -0.31     -0.53
   -1    9    5      0.20     -0.32
   -2    8    4      0.07      0.12
   -2    9    5     -0.03     -0.18
   -9   13    4      0.25     -0.07
   -8   15    7     -0.14      0.01
   -7   14    6      0.38     -0.62
   -6   12    4     -0.38     -0.37
   -6   15    8     -0.41      0.23
   -4   10    3      0.04     -0.65
   -4   11    4      0.69      1.19
   -4   12    5     -0.51     -0.25
   -4   14    8      0.37     -0.80
   -3   12    6      0.17      0.07
   -3   14    9      0.01      0.12
   -1    8    3     -0.77     -0.24
   -1    9    4     -0.34      0.10
   -1   12    8      0.89     -0.06
   -1   13   10     -0.12     -0.01
    0    9    5     -0.20     -0.38
    0   10    6      0.89     -0.02
   -1   12    9      0.13      0.11
   -2   10    6     -0.09      0.13
   -4    6    3     -2.63     -1.75
   -5    7    4      2.04     -0.28
  -10   10   10     -1.36      0.01
   -9   12    3      0.07     -0.13
   -7   15    7      0.13      0.54
   -6   10    2      0.28      0.14
   -6   13    5      0.43      0.08
   -5    8    1     -2.46      0.75
   -5   14    7     -0.46     -0.84
   -4    9    2     -0.09     -0.61
   -4   13    6     -0.18      0.49
   -3   13    7      0.22     -0.14
   -2   10    4     -0.18     -0.27
   -2   11    5      0.41      0.44
   -2   13    8      1.01      0.28
   -1    5    1      5.34      3.66
   -1   13    9     -0.03      0.96
    0    4    1      2.06     -3.54
    0   11    7      0.13     -0.06
   -1   11    7     -0.84     -0.65
   -5   11    7      0.39     -0.59
   -8   12    3      0.10     -0.25
   -8   13    4      0.37      0.69
   -8   14    5     -0.63      0.04
   -6   14    6     -0.18      0.11
   -5   11    3      0.75      0.14
   -5   12    4     -0.62      0.93
   -5   15    8     -0.18      0.13
   -3    7    1     -2.85      1.41
   -3   14    8      0.59      0.19
   -2   12    6     -0.70      0.23
   -1   12    7     -1.01     -0.30
    0    6    2      0.17      0.26
   -1    6    2     -1.88      0.63
   -5    9    5     -0.06      0.36
   -8   15    6      0.41     -0.18
   -7   13    4      0.78      0.13
   -6   15    7     -0.19     -0.02
   -5   13    5     -0.14     -0.44
   -4   14    7      0.18     -1.00
   -3   10    3     -0.49     -0.88
   -3   11    4      0.88     -0.37
   -2   13    7     -0.08      0.50
   -2   14    9     -0.11      0.75
    0   10    5     -0.13     -0.21
   -1   10    5      0.44     -0.90
   -1   11    6     -0.23      0.30
   -2    9    4     -0.29     -0.14
   -4    4    2     -2.13     -0.01
   -5    8    4      1.21     -0.33
   -9   11    2      0.18      0.24
   -7   12    3     -0.29     -0.62
   -7   14    5     -0.27      0.56
   -5   10    2     -0.34     -0.19
   -5   14    6     -0.25      0.24
   -4    8    1     -2.35     -0.45
   -4   12    4      0.46      0.31
   -4   15    8      0.40      0.10
   -3    9    2      0.35      0.04
   -3   13    6      0.06      0.17
   -2    4    0      1.78    -13.70
   -1   13    8     -0.05     -0.65
   -2    8    3      0.41     -0.74
   -6    9    5     -0.16     -0.08
   -7   11    2      0.17      0.83
   -7   15    6     -0.35     -0.34
   -6   12    3      0.11      0.13
   -6   13    4      0.06     -0.28
   -6   14    5      0.72      0.82
   -5   15    7     -0.01     -0.73
   -4   11    3     -0.16     -0.87
   -4   13    5     -0.40     -0.41
   -3   14    7      0.46      0.78
   -2   10    3     -0.29     -0.12
   -2   11    4      0.52     -0.73
   -2   12    5     -0.49      0.54
   -2   14    8     -0.61      0.26
   -1    6    1     -0.21      3.31
   -1   12    6      0.02     -0.70
   -3    6    2     -2.89      0.21
   -4    5    2     -1.17      4.75
   -5   10    5      0.25      0.11
   -6   15    6     -0.72     -0.23
   -2    6    0      5.24      2.68
   -4   14    6      0.87     -0.36
   -2   13    6     -0.22     -0.76
   -1    8    2     -0.12      0.21
   -1   13    7      0.39      0.26
   -1    7    2      0.19     -0.04
   -1   10    4      0.04      0.06
   -1   11    5      0.37     -0.14
   -2    7    2     -2.37     -2.16
   -8   14    4     -0.03      0.69
   -6   11    2      0.13      0.52
   -5    9    1     -0.19     -0.14
   -5   12    3      0.27      0.05
   -5   13    4     -0.55     -0.19
   -5   14    5     -0.45     -0.10
   -4   15    7      0.37      0.24
   -3   11    3     -0.93     -0.32
   -3   12    4      0.60      0.21
   -3   13    5     -0.95      0.34
   -2    9    2      0.09      0.23
   -2   14    7      0.26      0.53
   -1    9    3      0.73     -0.03
   -2    9    3      0.73     -0.43
   -3    7    2     -3.07     -2.89
   -4   10    4     -0.19      0.53
   -4   11    5     -0.69      0.21
   -4   12    6      0.11     -0.55
   -4   13    7     -0.43     -0.50
   -5   13    7      0.22      0.45
   -6    6    3     -0.60      0.04
   -8   13    3      0.34     -0.39
   -7   14    4      0.63     -0.16
   -7   15    5      0.32      0.22
   -5   11    2     -0.75     -0.26
   -5   15    6      0.61     -0.82
   -4   13    4      0.54      0.23
   -3   10    2      0.96      0.39
   -1    7    1      0.43      0.34
   -1   11    4      0.54     -0.33
   -1   12    5      0.00     -0.10
    0    6    1     -0.31      0.51
    0   13    7      0.44     -0.74
   -6   13    7      0.12      0.17
   -8   12    7      0.48      0.64
  -12   12   11     -0.28     -0.01
   -7   13    3     -0.13     -0.31
   -7   16    6     -0.55      0.18
   -6   14    4     -0.68     -0.12
   -2    7    0     -0.62      2.38
   -4    9    1      0.36     -1.03
   -4   12    3      0.06     -0.22
   -4   14    5     -0.69      0.13
   -3   15    7     -0.25      0.57
   -2   13    5     -0.73     -0.28
   -1   13    6     -0.24     -0.50
    0    8    2     -0.23     -0.37
   -2    8    2     -0.49     -0.68
   -3   12    5      0.41      0.86
   -6   15    9      0.61      0.30
  -10   14   10      0.12     -0.02
  -11   13   10      0.11     -0.12
   -8   12    2     -0.25      0.23
   -7   10    1      0.67     -0.67
   -7   12    2     -0.06      0.40
   -6   10    1      0.27     -1.26
   -6   13    3     -0.68      0.68
   -6   15    5      0.56     -0.56
   -6   16    6     -0.11      0.14
   -3    7    0      0.65      2.80
   -4   11    2     -0.25     -0.12
   -4   15    6      0.61     -0.15
   -3    9    1     -0.08     -1.29
   -3   13    4     -0.30      0.42
   -2   10    2      0.87      0.38
   -2   14    6      0.03     -0.22
   -1   14    7      0.52     -0.48
   -1   10    3     -0.26      0.06
   -2    6    1      0.30      6.19
   -3    5    1      5.50      3.42
   -7   11    5     -0.91      0.48
  -12   12   10     -0.11     -0.01
  -11   13   11      0.22     -0.04
   -9   12    2      0.05     -0.09
   -5   10    1      0.33     -0.85
   -5   13    3     -0.25      0.18
   -5   14    4     -0.83      0.19
   -5   15    5      0.36     -0.69
   -3   12    3     -0.08      0.31
   -3   14    5     -0.17      0.06
   -3   15    6     -0.05      0.36
   -1   11    3     -0.12      0.00
   -1   12    4      0.10     -0.01
    0   13    6     -0.45      0.00
  -11   14   10     -0.01     -0.17
   -7   15    4      0.30     -0.12
   -5   12    2      0.20     -0.03
   -2    9    1     -1.02     -0.66
   -2   13    4     -0.31     -0.45
   -1    8    1     -0.13      0.05
   -1   14    6      0.00      0.07
    0    4    0     -1.12      0.08
    0    9    2      0.27      0.42
   -1    9    2     -0.19     -0.07
   -2    7    1     -1.12      1.57
   -2   12    4     -0.15     -0.15
   -3    6    1     -0.40      5.49
   -3   14    6      0.47     -0.27
   -6    9    3      0.36      0.07
   -7   14    7     -0.41      0.25
  -11   13    9      0.39      0.38
  -12   13   10      0.18     -0.79
   -9   10    1      0.51     -0.45
   -8   14    3      0.43     -0.31
   -7   14    3     -0.02      0.22
   -7   16    5     -0.07     -0.24
   -6   15    4     -0.54      0.11
   -3    8    0     -2.13      0.26
   -4   13    3      0.42      0.48
   -4   15    5      0.81      0.03
   -2   12    3      0.28     -0.24
   -2   14    5      0.27      0.03
   -2   11    3     -0.56     -0.01
   -8   14    7     -0.05      0.00
  -10   14    8      0.10     -0.39
  -11   14    9     -0.32     -0.10
  -12   12    9     -0.39     -0.01
   -7   11    1      0.17     -0.02
   -6   14    3     -0.56      0.44
   -6   16    5      0.41     -0.64
   -4    8    0     -2.42     -0.99
   -4   12    2      0.45     -0.02
   -3   10    1      0.55     -0.61
   -3   14    4     -0.71     -0.09
   -3   15    5      0.56     -0.01
   -2   11    2      0.41      0.01
   -1   13    4      0.17     -0.24
    0    8    1     -0.05      0.07
    0   13    5     -0.05     -0.13
    0   14    6      0.14     -0.02
   -1    2    0    -22.85      5.32
   -1   10    2      0.59      0.40
   -2    8    1      0.08     -0.74
   -4    4    1      6.62     -0.02
   -4    5    1      3.98      1.03
  -11   13    8     -0.08      0.92
  -12   13    9      0.25     -0.44
   -8   13    2     -0.15     -0.16
   -7   13    2      0.12      0.39
   -6   13    2      0.29      0.41
   -5   14    3      0.11     -0.32
   -5   15    4     -0.08      0.00
   -5   16    5      0.38     -0.12
   -3   12    2     -0.13     -0.24
   -2   10    1      0.05     -0.56
   -1   14    5      0.00      0.12
   -3    8    1     -0.71     -1.08
   -4   10    2     -0.14     -0.13
   -7    9    3     -0.59      0.68
   -3    8    4     -0.60     -0.24
  -10   15    8     -0.25     -0.31
  -11   12    7     -0.20     -0.17
   -4   11    1      0.86     -0.24
   -4   14    3      0.12      0.14
   -4   15    4     -0.09     -0.22
   -2   13    3      0.21     -0.40
   -2   14    4     -0.11      0.04
   -2   15    5     -0.06      0.14
   -1   11    2      0.27     -0.44
    0   13    4      0.30     -0.48
   -1   12    3      0.59      0.27
   -6   11    3      0.03      0.57
   -9   15    7     -0.20     -0.12
  -10   14    7     -0.71      0.78
  -11   14    8      0.44      0.30
  -12   12    8      0.38      0.00
  -12   14    9      0.20     -0.49
   -7   15    3     -0.41      0.30
   -3    9    0     -1.31      0.68
   -6   16    4      0.55     -0.38
   -4    9    0     -1.80     -0.23
   -4   13    2     -0.37     -0.04
   -3   11    1      0.39      0.00
   -3   14    3     -0.18      0.05
   -3   15    4     -0.15      0.44
   -2   12    2      0.12     -0.59
   -1   10    1      0.06     -0.12
    0   14    5      0.01      0.05
   -2    5    0      9.30     -4.53
   -3   11    2      0.53      0.39
   -6    9    2      1.02     -0.79
  -10   13    6      0.78      0.48
  -11   15    8      0.42     -0.17
  -12   13    8     -0.17      0.63
  -13   13    9     -0.18      0.00
   -7   12    1     -0.25      0.38
   -6   15    3     -0.64      0.21
   -5   12    1      0.06     -0.85
   -5   15    3     -0.31     -0.25
   -3   13    2     -0.61     -0.45
   -2   11    1     -0.24     -0.02
   -1   13    3     -0.08      0.03
   -1   14    4      0.04     -0.39
    0    7    0     -1.00     -0.03
   -3   13    3      0.00      0.25
   -4   14    4     -0.34      0.10
  -10   14    6     -0.04      0.13
  -10   15    7     -0.30      0.26
  -11   12    6     -1.00      0.13
  -11   14    7     -0.25     -0.23
  -12   12    7      1.01      0.00
   -8   12    1      0.13      0.43
   -7   14    2     -0.11      0.81
   -6   14    2     -0.21      0.11
   -5   10    0      0.45     -0.36
   -5   14    2     -0.19     -0.06
   -4   10    0     -0.06     -0.27
   -4   12    1      0.06      0.28
   -2    9    0     -0.41      0.01
   -2   14    3     -0.31     -0.39
   -2   15    4     -0.07      0.32
    0   13    3      0.01      0.02
    0   14    4      0.16     -0.30
   -5    5    1      2.64     -0.02
   -8   16    6      0.09      0.16
   -9   15    6      0.15      0.28
  -11   13    6      0.00      0.14
  -12   13    7      0.47      0.40
   -4   14    2     -0.03      0.23
   -3   10    0     -0.77     -0.18
   -3   12    1     -0.27      0.54
   -2   13    2      0.30     -0.10
   -1   11    1     -0.32      0.67
    0    8    0     -0.28      0.02
    0   12    2      0.00     -0.04
   -1    8    0     -0.28     -0.01
   -2    8    0     -0.82      1.22
   -3    6    0      7.24      3.22
   -4   10    1      0.86     -0.70
   -8   15    5     -0.43     -0.13
   -9   16    6      0.19      0.00
  -10   13    5     -0.30     -0.34
  -11   15    7      0.22      0.27
  -13   13    8     -0.16      0.00
   -1   14    3      0.25     -0.61
  -11   14    6      0.47      0.21
    0    1   12     -0.35     -0.03
   -4    4   13     -0.72      0.00
   -5    5   11     -0.89     -0.01
   -5    5   10      1.11     -0.01
   -5    5    9     -0.13     -0.02
   -5    5    7      0.25      0.01
   -9   14    6      0.13     -0.33
   -9   15    5      0.28     -0.39
   -9   15    4     -0.32      0.18
   -7   15    0      0.09      0.35
   -9   16    4      0.02     -0.35
   -1    1   11      0.03     -0.02
    0    1   11     -0.14     -0.26
   -1    2    8      0.50      2.15
   -2    2    1    -21.94      0.00
   -4    4   12      1.21     -0.02
   -5    5    8     -0.44     -0.01
   -8   14    1      0.22      0.50
   -9   15    9      0.00     -0.37
   -9   15    8     -0.51      0.05
   -9   16    5      0.16      0.08
   -8   16    0     -0.02      0.08
   -1    1   10     -0.87      0.02
   -1    1    5     -7.36      0.00
    0    1    6     -4.12      0.05
    0    2   20     -0.09     -0.05
   -4    4    5      5.00      0.02
   -6    7    8      1.05     -0.46
   -8   14    2      0.30      0.21
   -8   15    1     -0.03      0.35
   -1    1    9      2.12      0.45
    0    0   15     -0.28     -0.01
   -1    1   14      0.73      0.00
   -5   12    0      0.01     -0.31
   -6   13    1      0.45     -0.40
   -8   15    2      0.34      0.29
   -8   16    1     -0.02      0.14
   -1    1    8     -0.75      0.03
   -6    9    1      0.10     -0.05
   -7   14    1      0.18      0.41
   -8   15    3      0.05     -0.19
   -8   16    2     -0.12     -0.01
   -5    6    5      0.74     -1.10
   -6   13    0     -0.28     -0.67
   -8   15    4      0.09      0.00
   -8   16    4      0.18     -0.29
   -8   16    3      0.12     -0.04
   -2    2    2      3.94      0.00
   -3    3    6     -2.22      0.02
   -3    3    5      4.41      0.00
   -7   14    0      0.13      0.15
   -8   16    5     -0.22      0.09
   -1    1   12      0.25     -0.02
    0    3   19     -0.12      0.17
   -5   11    1     -0.08     -0.23
   -6   12    2      0.14      0.34
   -7   16    0     -0.01      0.10
    0    0   12      0.48      0.00
   -1    1    1    -64.42      0.00
   -2    2    3      2.00     -0.01
   -7   15    1     -0.53      0.06
   -7   16    1     -0.21      0.15
   -5   11    0      0.28     -0.72
   -6   12   13      0.18     -0.45
   -6   12    1     -0.41     -0.35
   -7   15    2     -0.09      0.31
   -7   16    2     -0.28     -0.24
   -2    2    5     -2.70      0.02
   -7   16    4      0.40     -0.53
   -7   16    3      0.04      0.19
   -6   11    1     -0.41      0.01
   -6   12    0     -0.80     -0.86
   -7   13    1      0.34      0.41
    0    5   11     -0.38     -0.59
   -9   15    1      0.23     -0.43
    0    0    9      1.66      0.13
   -1    1    7      4.43      0.06
   -1    1    2     -4.11     -0.01
   -6   14    0      0.43      0.42
   -6   15    0     -0.01      0.16
   -6   16    0      0.07     -0.45
    0    6   10      0.31     -0.47
    0    1   10     -0.08      0.89
   -1    1    6     -5.52     -0.02
   -4    6    5     -1.09     -1.06
   -6   14    1     -0.16      0.00
   -6   15    1     -0.54      0.06
   -6   16    1      0.27     -0.07
   -6   16    3      0.27      0.00
   -6   16    2     -0.37     -0.30
    0    1    9      1.20     -0.43
   -9   14    2      0.12     -0.12
    0    0    6    -12.18     -0.04
   -3    3   16     -0.05     -0.01
   -3   10   13     -0.28      0.31
   -8   13    1      0.12      0.23
   -9   14    1      0.01     -0.42
  -10   15    1      0.04     -0.46
   -5   16    0      0.11     -0.21
   -5   13    0      0.31      0.17
   -5   14    0     -0.18      0.48
   -5   15    2      0.24     -0.12
   -5   15    1      0.10     -0.27
   -5   15    0     -0.38     -0.38
   -5   16    4      0.71     -0.28
   -5   16    3      0.07     -0.04
   -5   16    2      0.00      0.21
   -5   13    2      0.32     -0.14
   -5   13    1      0.47      0.07
   -5   14    1     -0.23      0.29
   -4    8    3      0.26      1.04
    0    0    3    -35.45     -0.02
    0    1    8      0.81      1.78
  -10   14    3     -0.01      0.54
   -4   16    3      0.07      0.23
   -4   16    2     -0.44      0.13
   -4   16    1     -0.16      0.45
   -4   16    0     -0.19      0.29
   -9   13    3      0.39      0.32
  -10   14    2     -0.14      0.11
   -4   15    3     -0.24      0.40
   -4   15    2      0.45      0.26
   -4   15    0      0.21     -0.21
  -11   15    1     -0.13      0.32
    0    1    7      2.80     -5.45
    0    5   13     -0.17      0.27
    0    9   15      0.22      0.01
   -9   13    2     -0.10     -0.28
   -4   14    1     -0.58     -0.62
   -4   14    0     -0.29      0.18
  -10   14    1      0.29      0.16
   -4   15    1     -0.18      0.05
   -2   10   11      0.10      0.41
   -1   10   13      0.71      0.10
   -4   11    0      0.32     -0.30
   -4   13    1     -0.03      0.53
   -9   13    1      0.20      0.19
   -3    7    3     -0.63      0.35
   -2   11    9      0.69     -0.24
   -3   15    3     -0.33      0.32
   -3   15    2     -0.48     -0.01
   -3   15    1     -0.17      0.36
   -2   10    8      0.22      0.10
   -3   14    2      0.26     -0.15
  -11   14    3     -0.35      0.43
   -3   15    0      0.17     -0.42
  -12   15    1      0.03      0.01
    0    1    5     -2.31     -3.92
  -10   13    4      0.15     -0.03
   -3   14    1     -0.40     -0.53
   -3   14    0      0.82     -0.25
  -11   14    2      0.41     -0.16
   -5    8   17     -0.30     -0.30
   -2   10    7      0.03      0.38
   -3   13    1      0.07     -0.60
   -3   13    0      0.05      0.43
  -10   13    1      0.22      0.36
  -10   13    2      0.52     -0.67
  -10   13    3      0.21      0.25
   -1    3    4      0.23      2.52
   -3   12    0      0.13     -0.21
   -9   12    1      0.06      0.73
   -2   15    3     -0.27     -0.19
   -2   15    2     -0.04     -0.52
   -3   11    0      0.21     -0.08
    0   12   10      0.05     -0.15
    0   13    9      0.51      0.02
   -2   15    1      0.47     -0.29
   -2   15    0      0.03     -0.26
  -13   15    1     -0.05      0.15
    0    1    4      6.22    -11.07
  -13   15    2     -0.34      0.05
    0    3    7     -0.79      1.48
    0    4    8     -0.54     -0.98
    0   12    9      0.36     -0.03
    0   13    8     -0.25     -0.47
   -2   14    1      0.12      0.19
   -2   14    0      0.28     -0.60
  -12   14    1     -0.01     -0.54
   -1   15    3      0.35     -0.13
    0   12    8     -0.28     -0.45
   -2   13    1      0.38     -0.18
   -1   13    5      0.28     -0.13
  -12   14    2      0.07     -0.14
  -12   14    3     -0.73      0.10
   -1   15    2      0.44     -0.02
   -1   10    6      0.30      0.18
   -2   12    1      0.23      0.23
   -2   13    0      0.29      0.48
  -11   13    1     -0.25     -0.83
   -1   15    1      0.44      0.18
   -1   15    0      0.24      0.20
    0    3    6      0.65      0.03
    0    7    8      0.02      0.08
   -2   12    0      0.32     -0.07
    0   12    7     -0.24      0.40
  -11   13    2      0.62     -0.62
  -11   13    4     -0.04     -0.07
   -1   14    2      0.27     -0.38
  -14   15    1      0.12      0.12
  -14   15    2     -0.02      0.17
  -10   12    1     -0.57      0.39
   -1   14    1      0.67      0.03
   -1   14    0     -0.22     -0.34
    0    6    7      0.69     -1.00
   -2   11    0      0.81     -0.20
   -9   11    1      0.00      0.05
  -10   12    2      0.16     -0.21
  -10   12    3     -0.06     -0.52
  -10   12    4     -0.20     -0.06
   -1   13    2     -0.04      0.17
  -13   14    1      0.13      0.06
    0    3    5      0.16      0.18
   -2   10    0     -0.07      0.06
    0   11    6      0.56      0.02
   -1   12    2      0.18     -0.04
    0   12    5      0.22      0.43
   -1   13    1      0.29      0.17
  -13   14    2     -0.04      0.25
  -13   14    3     -0.16      0.28
    0   14    2      0.30      0.59
   -1   12    1      0.08      0.79
    0   12    4     -0.31      0.45
  -12   13    1     -0.10     -0.89
    0   14    1      0.06     -0.15
  -12   13    2     -0.12      0.19
    0   13    2     -0.02     -0.01
    0   14    0     -0.01      0.02
   -5    5   12      0.83     -0.02
    0    4    5     -0.13     -0.14
   -1   12    0     -0.52      0.38
  -12   13    3     -0.50     -0.40
  -14   14    1      0.49      0.03
  -11   12    1     -0.64     -0.37
  -11   12    2     -0.05      0.12
  -14   14    2      0.28      0.01
  -14   14    3      0.20     -0.02
  -11   12    3     -0.20     -0.44
    0   13    0     -0.86     -0.01
   -1    9    1     -0.38     -0.34
    0    9    4     -0.47      0.83
   -1   10    0      0.47      0.36
  -10   11    1     -0.15     -0.29
    0   11    2     -0.25     -0.36
  -11   12    5     -0.04     -0.45
    0   12    1     -0.15      0.23
  -13   13    1      0.31     -0.01
  -13   13    2     -0.07      0.04
    0    7    4     -0.40      0.56
    0    8    4      0.05     -0.13
  -10   11    2     -0.07      0.64
  -13   13    3      0.08      0.06
   -6    6   12      0.91      0.02
   -1    9    0      0.06     -0.45
    0   10    2      0.09      0.20
  -10   11    3      0.15     -0.04
    0   11    1     -0.62      1.04
  -12   12    1     -0.08     -0.01
  -13   13    4     -0.05     -0.03
  -14   15    3      0.21      0.08
   -1    4    0      0.31     -8.67
    0    8    3     -0.39      0.00
    0   11    0     -0.20     -0.03
  -12   12    2     -0.39     -0.01
    0   10    1     -0.23      0.48
  -12   12    3     -0.14      0.02
   -2   14    2      0.12     -0.41
  -12   12    4     -0.71      0.05
   -1   13    0     -0.74     -0.06
   -6    6   11     -1.58      0.00
  -11   11    2     -0.14      0.00
  -12   12    5     -0.16      0.02
  -12   12    6     -0.34     -0.04
  -13   14    5      0.28     -0.22
    0    3    2     -1.55     -2.71
   -6    7    1     -1.37      0.24
    0    7    2      0.81      1.38
  -10   10    1      0.73      0.00
    0    5    2      0.96      1.68
    0    9    0     -0.13      0.02
  -13   15    3      0.13      0.22
    0    7    1      0.05     -0.10
  -12   13    4     -0.21      0.23
  -13   15    4      0.24     -0.09
  -13   15    5     -0.01      0.07
   -9    9    1     -0.10      0.01
   -1   11    0      0.76     -0.15
  -11   11    5      0.22      0.01
  -12   13    5      0.14     -0.10
   -6    6   10      0.51     -0.01
  -12   13    6     -0.04      0.14
    0    2    1     -4.16      7.25
    0    5    1     -0.36      0.65
   -8    8    1     -0.81      0.01
  -12   14    5      0.08      0.07
  -12   16    1     -0.34     -0.10
  -12   14    6      0.13     -0.11
  -12   15    3      0.06     -0.05
  -12   15    4     -0.03     -0.26
  -12   16    3      0.23     -0.24
  -12   15    6      0.17     -0.24
  -10   14    9      0.02      0.20
  -11   15    2     -0.61      0.30
  -11   16    1     -0.44      0.00
  -11   14    4     -0.11     -0.36
  -11   16    2     -0.46     -0.05
  -11   14    5     -0.10      0.46
  -11   16    3      0.23     -0.02
  -10   16    6     -0.09      0.04
   -4   13    0     -0.29      0.55
  -10   16    1      0.38     -0.29
  -11   15    5      0.12      0.30
  -11   16    4      0.39      0.02
   -5    5    3      1.02      0.03
    0    4    3      3.77     -0.02
   -9   13    6      0.33     -0.16
  -11   13    7     -0.11     -0.83
    0   11   10      0.40     -0.73
  -12   14    8     -0.18      0.42
    0    9    1      0.07     -0.23
   -9   14    5      0.57     -0.48
  -12   14    7     -0.24     -0.08
  -10   15    6     -0.56      0.27
  -11   13    5      0.08     -0.44
  -10   14    5     -0.08     -0.13
  -13   14    7     -0.23      0.28
  -11   15    6     -0.32      0.24
  -11   11    4     -0.70     -0.01
   -9   14    4     -0.43      0.15
  -10   15    5      0.47     -0.42
   -7    7    1     -1.22      0.02
  -13   14    6     -0.05      0.39
  -11   12    4     -0.69     -0.18
  -12   15    7      0.11     -0.05
  -10   14    4     -0.48     -0.60
  -11   11    3      0.26     -0.02
  -12   15    5      0.19      0.46
  -10   16    5     -0.05     -0.04
   -9   14    3      0.19      0.11
  -10   15    4     -0.02     -0.16
  -11   16    5     -0.17     -0.07
  -11   13    3     -0.42     -0.34
  -11   15    4     -0.14     -0.40
  -14   14    5      0.09      0.00
  -10   16    4      0.44     -0.03
  -12   14    4      0.42      0.08
  -13   14    4      0.54      0.26
  -10   15    3     -0.46     -0.21
   -9   15    3     -0.53     -0.13
  -14   14    4      0.46     -0.08
  -11   15    3      0.04     -0.10
   -9   16    3     -0.26      0.12
    0   11    5      0.12      0.40
    0   10    4      0.01     -0.06
  -11   11    1     -0.32      0.00
  -10   16    3     -0.35      0.05
    0   12    6      0.12     -0.04
    0    9    3      0.60      0.07
  -10   15    2     -0.58     -0.03
    0   10    0      0.33     -0.01
   -4   12    0      0.42      0.20
  -12   15    2     -0.21      0.12
    0   11    4     -0.06      0.12
  -11   14    1      0.41      0.02
  -10   16    2     -0.43     -0.18
   -9   16    2      0.09     -0.15
    0   10    3     -0.80      0.01
  -12   16    2      0.26      0.26
   -9   15    2      0.51     -0.20
   -9   16    1      0.31     -0.08
    0   11    3      0.14     -0.02
   -6   15    2     -0.20     -0.50
    0   12    3     -0.06      0.01
    0   13    1      0.36     -0.54
   -5   16    1      0.49     -0.08
    0    7    3     -0.16      0.02
    0    6    3      2.31     -0.02
    0   14    3      0.87      0.00
   -3    3    1      7.00     -0.01
    0   12    0     -1.50     -0.04
   -3    3    2     -0.87     -0.01
    0    3    4     -2.19      3.86
  -13   13    5      0.64     -0.06
   -6    6    5      1.75     -0.02
  -13   13    6      0.56     -0.02
  -14   14    6     -0.23      0.03
   -6    6    6     -0.50     -0.01
  -13   13    7      0.32      0.02
   -5    5    6     -0.91      0.00
   -4   10   15      0.45      0.58
   -4    4   14      0.56      0.01
    0    1   13     -0.40      0.72
    0    1    0     46.66     -0.01
    0   15    0      0.18      0.02
   -3   16    0     -0.17     -0.04
   -2   16    0      0.24      0.08
   -1   16    0      0.13     -0.01
  -15   15    1      0.12      0.01
    0   15    1     -0.09      0.10
  -15   16    1     -0.08      0.05
  -14   16    1      0.05      0.19
  -13   16    1      0.17      0.06
   -3   16    1      0.05     -0.14
   -2   16    1      0.09     -0.07
   -1   16    1      0.01      0.09
  -15   15    2     -0.01     -0.02
    0   15    2      0.19      0.33
  -15   16    2     -0.06      0.00
  -14   16    2     -0.06     -0.04
  -13   16    2      0.02      0.11
   -3   16    2     -0.44      0.11
   -2   16    2      0.15      0.08
   -1   16    2     -0.23      0.07
  -15   15    3      0.07     -0.03
    0   15    3      0.01     -0.02
  -15   16    3     -0.06     -0.08
  -14   16    3      0.08     -0.01
  -13   16    3      0.16     -0.22
   -3   16    3     -0.11     -0.09
   -2   16    3     -0.03      0.25
   -1   16    3      0.02      0.13
  -15   15    4     -0.22      0.00
  -14   15    4      0.18     -0.11
   -1   15    4     -0.17      0.13
    0   15    4     -0.14      0.24
  -14   16    4      0.03      0.11
  -13   16    4     -0.15      0.15
  -12   16    4      0.01     -0.07
   -4   16    4      0.29      0.03
   -3   16    4      0.10      0.17
   -2   16    4     -0.06     -0.14
  -15   15    5     -0.06      0.03
  -14   15    5     -0.22     -0.02
   -1   15    5      0.00      0.06
    0   15    5      0.05      0.05
  -14   16    5     -0.09      0.04
  -13   16    5      0.11      0.15
  -12   16    5      0.05      0.15
   -4   16    5      0.28      0.08
   -3   16    5     -0.26      0.02
   -2   16    5     -0.18     -0.10
  -15   15    6     -0.02      0.01
  -14   15    6     -0.18      0.04
  -13   15    6     -0.08     -0.05
   -2   15    6     -0.04     -0.03
   -1   15    6     -0.01     -0.11
    0   15    6     -0.11     -0.01
  -13   16    6      0.02     -0.03
  -12   16    6     -0.04      0.13
  -11   16    6     -0.19      0.24
   -5   16    6      0.13      0.19
   -4   16    6     -0.20      0.38
   -3   16    6     -0.04      0.14
  -14   14    7     -0.02      0.00
    0   14    7      0.18     -0.31
  -14   15    7      0.04     -0.07
  -13   15    7     -0.22     -0.10
   -2   15    7     -0.15      0.04
   -1   15    7     -0.05      0.10
  -13   16    7     -0.01     -0.07
  -12   16    7      0.18     -0.09
  -11   16    7      0.00     -0.13
  -10   16    7     -0.36     -0.09
   -9   16    7     -0.16     -0.25
   -8   16    7      0.17      0.04
   -7   16    7      0.17      0.27
   -6   16    7      0.07     -0.03
   -5   16    7      0.09      0.07
   -4   16    7     -0.10      0.01
   -3   16    7     -0.07     -0.05
  -14   14    8     -0.07      0.00
  -13   14    8     -0.08     -0.30
   -1   14    8     -0.37      0.13
    0   14    8      0.18      0.37
  -14   15    8      0.09     -0.15
  -13   15    8      0.15     -0.21
  -12   15    8      0.17     -0.14
   -3   15    8     -0.15      0.28
   -2   15    8     -0.27      0.10
   -1   15    8      0.08      0.14
  -12   16    8      0.01      0.04
  -11   16    8      0.09      0.08
  -10   16    8     -0.08     -0.06
   -9   16    8     -0.11     -0.01
   -8   16    8      0.28     -0.13
   -7   16    8      0.13      0.01
   -6   16    8     -0.16      0.26
   -5   16    8     -0.05      0.19
   -4   16    8      0.07      0.07
  -14   14    9     -0.05      0.00
  -13   14    9      0.24     -0.34
   -1   14    9      0.17      0.21
    0   14    9     -0.01     -0.03
  -13   15    9      0.12      0.06
  -12   15    9     -0.12     -0.21
  -11   15    9      0.05      0.13
  -10   15    9      0.30      0.27
   -5   15    9     -0.07      0.03
   -4   15    9     -0.14     -0.15
   -3   15    9      0.01      0.12
   -2   15    9      0.01     -0.06
  -11   16    9     -0.01     -0.04
  -10   16    9      0.10     -0.12
   -9   16    9     -0.01     -0.27
   -8   16    9     -0.10     -0.02
   -7   16    9      0.23      0.29
   -6   16    9      0.20      0.06
   -5   16    9     -0.09     -0.18
  -13   13   10     -0.16      0.00
    0   13   10     -0.09      0.14
  -13   14   10      0.04     -0.02
  -12   14   10      0.16     -0.05
   -2   14   10     -0.04     -0.18
   -1   14   10     -0.31      0.03
  -12   15   10     -0.03      0.01
  -11   15   10      0.08     -0.19
  -10   15   10     -0.16      0.09
   -9   15   10     -0.10     -0.10
   -8   15   10      0.16     -0.10
   -7   15   10      0.09     -0.04
   -6   15   10      0.13      0.07
   -5   15   10     -0.13      0.16
   -4   15   10     -0.07     -0.14
   -3   15   10      0.11     -0.16
   -9   16   10      0.04      0.11
   -8   16   10      0.00     -0.02
   -7   16   10     -0.13     -0.14
  -13   13   11     -0.21      0.00
  -12   13   11      0.03      0.31
   -1   13   11     -0.26      0.09
    0   13   11      0.10      0.12
  -12   14   11      0.06      0.30
  -11   14   11      0.06     -0.09
  -10   14   11      0.02     -0.06
   -4   14   11      0.15     -0.13
   -3   14   11     -0.13     -0.27
   -2   14   11      0.00     -0.03
  -11   15   11      0.03      0.03
  -10   15   11     -0.05      0.02
   -9   15   11     -0.06      0.05
   -8   15   11      0.00     -0.04
   -7   15   11     -0.16      0.00
   -6   15   11     -0.06      0.00
   -5   15   11      0.11     -0.04
   -4   15   11      0.06     -0.13
  -12   12   12      0.07     -0.01
    0   12   12     -0.39     -0.05
  -13   13   12      0.14     -0.01
  -12   13   12      0.04      0.03
  -11   13   12      0.02      0.33
   -2   13   12      0.12      0.09
   -1   13   12      0.06     -0.13
    0   13   12      0.04      0.02
  -11   14   12     -0.02      0.09
  -10   14   12      0.08      0.01
   -9   14   12     -0.23      0.02
   -8   14   12     -0.16      0.07
   -7   14   12      0.06     -0.08
   -6   14   12     -0.02      0.00
   -5   14   12     -0.13     -0.22
   -4   14   12     -0.08     -0.06
   -3   14   12      0.13     -0.04
   -8   15   12     -0.03      0.04
   -7   15   12     -0.05      0.07
  -12   12   13      0.12      0.01
  -11   12   13      0.29      0.22
   -1   12   13      0.13      0.14
    0   12   13      0.11     -0.19
  -12   13   13     -0.11      0.04
  -11   13   13      0.04     -0.14
  -10   13   13     -0.15      0.09
   -9   13   13      0.07      0.21
   -8   13   13      0.07      0.13
   -5   13   13     -0.05      0.15
   -4   13   13     -0.10     -0.11
   -3   13   13     -0.08     -0.23
   -2   13   13     -0.06      0.05
   -1   13   13     -0.07     -0.08
  -10   14   13     -0.10      0.18
   -9   14   13      0.00     -0.05
   -8   14   13     -0.01      0.09
   -7   14   13      0.07      0.06
   -6   14   13      0.11     -0.01
   -5   14   13      0.17     -0.06
   -4   14   13     -0.01     -0.17
  -11   11   14     -0.12      0.02
    0   11   14      0.18      0.31
  -11   12   14     -0.14      0.16
  -10   12   14      0.25      0.11
   -9   12   14      0.29     -0.16
   -3   12   14     -0.22     -0.22
   -2   12   14     -0.35      0.03
   -1   12   14     -0.14      0.23
  -10   13   14      0.08      0.02
   -9   13   14     -0.15     -0.07
   -8   13   14     -0.04     -0.11
   -7   13   14     -0.11      0.06
   -6   13   14     -0.03      0.01
   -5   13   14      0.03     -0.13
   -4   13   14      0.08     -0.05
   -3   13   14     -0.06     -0.06
  -10   10   15      0.28      0.00
    0   10   15      0.21     -0.04
  -11   11   15      0.11      0.00
  -10   11   15      0.01     -0.03
   -9   11   15     -0.01      0.03
   -2   11   15     -0.03      0.03
   -1   11   15      0.03      0.14
    0   11   15      0.02      0.00
  -10   12   15     -0.17     -0.04
   -9   12   15     -0.10      0.06
   -8   12   15     -0.07     -0.02
   -7   12   15      0.05      0.20
   -6   12   15     -0.02      0.14
   -5   12   15     -0.10     -0.11
   -4   12   15     -0.09     -0.10
   -3   12   15      0.03     -0.03
   -2   12   15     -0.05     -0.09
   -7   13   15      0.28     -0.02
   -6   13   15      0.06      0.01
  -10   10   16      0.09      0.00
   -9   10   16     -0.07     -0.05
   -8   10   16     -0.02      0.32
   -2   10   16      0.06      0.11
   -1   10   16      0.08      0.09
    0   10   16      0.07     -0.09
  -10   11   16     -0.05     -0.04
   -9   11   16     -0.10     -0.07
   -8   11   16      0.21      0.14
   -7   11   16      0.24      0.10
   -6   11   16     -0.09      0.04
   -5   11   16     -0.23      0.02
   -4   11   16     -0.33     -0.04
   -3   11   16     -0.20     -0.15
   -2   11   16      0.02      0.00
   -1   11   16     -0.07     -0.07
   -7   12   16      0.07     -0.20
   -6   12   16      0.10     -0.19
   -5   12   16      0.07     -0.08
   -9    9   17      0.20     -0.01
   -8    9   17      0.03      0.01
   -7    9   17     -0.06      0.21
   -2    9   17      0.00      0.01
   -1    9   17      0.19      0.05
    0    9   17     -0.02     -0.05
   -9   10   17      0.02     -0.04
   -8   10   17     -0.03     -0.12
   -7   10   17      0.14      0.09
   -6   10   17      0.08      0.15
   -5   10   17     -0.11      0.26
   -4   10   17      0.04      0.09
   -3   10   17     -0.12     -0.19
   -2   10   17     -0.08     -0.19
   -1   10   17     -0.07     -0.11
   -7   11   17      0.02     -0.07
   -6   11   17     -0.06      0.01
   -5   11   17     -0.04     -0.06
   -4   11   17      0.07     -0.04
   -7    7   18      0.05      0.00
    0    7   18      0.10      0.00
   -8    8   18     -0.01      0.00
   -7    8   18      0.02      0.05
   -6    8   18     -0.04      0.20
   -5    8   18      0.12      0.02
   -4    8   18      0.28     -0.26
   -3    8   18      0.13      0.03
   -2    8   18     -0.06     -0.12
   -1    8   18      0.03     -0.13
    0    8   18     -0.08      0.00
   -8    9   18      0.04     -0.05
   -7    9   18      0.08     -0.03
   -6    9   18      0.10      0.23
   -5    9   18      0.23     -0.13
   -4    9   18      0.08     -0.10
   -3    9   18      0.00      0.11
   -2    9   18      0.03     -0.17
   -1    9   18     -0.06      0.03
   -6   10   18     -0.03      0.07
   -5   10   18     -0.13     -0.02
   -4   10   18     -0.16      0.08
   -6    6   19      0.38     -0.01
   -5    6   19      0.10      0.07
   -4    6   19      0.02      0.04
   -3    6   19      0.20      0.12
   -2    6   19     -0.24      0.23
   -1    6   19     -0.23     -0.03
    0    6   19      0.04     -0.03
   -7    7   19     -0.04      0.00
   -6    7   19      0.12     -0.09
   -5    7   19      0.06     -0.11
   -4    7   19      0.01     -0.11
   -3    7   19     -0.03      0.02
   -2    7   19     -0.04      0.15
   -1    7   19      0.05     -0.01
    0    7   19      0.00     -0.01
   -6    8   19      0.05     -0.04
   -5    8   19     -0.11     -0.05
   -4    8   19     -0.10     -0.16
   -3    8   19      0.10     -0.03
   -2    8   19      0.09     -0.03
   -3    3   20      0.14      0.00
   -2    3   20     -0.04      0.01
   -1    3   20     -0.07     -0.09
    0    3   20     -0.12     -0.16
   -4    4   20      0.31      0.00
   -3    4   20     -0.09      0.22
   -2    4   20      0.10      0.01
   -1    4   20     -0.07     -0.09
    0    4   20     -0.18     -0.24
   -5    5   20      0.42      0.00
   -4    5   20      0.01      0.06
   -3    5   20     -0.05      0.05
   -2    5   20      0.22      0.16
   -1    5   20     -0.20      0.07
    0    5   20      0.02      0.01
   -5    6   20      0.02     -0.01
   -4    6   20     -0.10     -0.09
   -3    6   20      0.07      0.11
   -2    6   20      0.00      0.08
   -1    6   20     -0.03      0.00
    0    0    0      0.00      0.00
# SQUEEZE RESULTS
# Note: Data are Listed for all Voids in the P1 Unit Cell
# i.e. Centre of Gravity, Solvent Accessible Volume,
# Recovered number of Electrons in the Void and
# Details about the Squeezed Material
loop_
  _platon_squeeze_void_nr
  _platon_squeeze_void_average_x
  _platon_squeeze_void_average_y
  _platon_squeeze_void_average_z
  _platon_squeeze_void_volume
  _platon_squeeze_void_count_electrons
  _platon_squeeze_void_content
   1  0.000  0.000  0.065       775       135 ' '
   2  0.000  0.259  0.667        14         0 ' '
   3  0.259  0.000  0.333        14         0 ' '
   4  0.740  0.740  0.000        14         0 ' '
_platon_squeeze_details
(replace by semicolon in column 1 when used as .sqf)
TITL C:\XRay\LNK_SH02\3m1\P3221_a.res in P3(1)21
CELL   13.7700   13.7700   16.4300     90.00     90.00    120.00
SPGR P3121
# Solvent Accessible Volume =     819.1
# Electrons Found in S.A.V. =     134.9
# Note: Atoms in Void as Cxxx and Qxxx all others
C101 0.771 0.854 0.545 !       1.57 eA-3
C102 0.842 0.796 0.437 !       1.56 eA-3
C103 0.859 0.764 0.534 !       1.37 eA-3
C104 0.935 0.700 0.583 !       0.95 eA-3
C105 0.708 0.899 0.449 !       0.94 eA-3
C106 0.293 0.313 0.918 !       0.51 eA-3
(replace by semicolon in column 1 when used as .sqf)
;
_shelx_fab_checksum              89659
####################################################################### 
# 
# This file contains crystal structure data downloaded from the 
# Cambridge Structural Database (CSD) hosted by the Cambridge 
# Crystallographic Data Centre (CCDC).
# 
# Full information about CCDC data access policies and citation 
# guidelines are available at http://www.ccdc.cam.ac.uk/access/V1 
# 
# Audit and citation data items may have been added by the CCDC. 
# Please retain this information to preserve the provenance of 
# this file and to allow appropriate attribution of the data. 
# 
#######################################################################

data_NaphthP4
_database_code_depnum_ccdc_archive 'CCDC 2537614'
loop_
_audit_author_name
_audit_author_address
'Terrance Hadlington'
;TU Munich
Germany
;
_audit_update_record             
;
2026-03-13 deposited with the CCDC.	2026-07-21 downloaded from the CCDC.
;

_audit_creation_method           SHELXL-2018/3
_shelx_SHELXL_version_number     2018/3
_chemical_name_systematic        ?
_chemical_name_common            ?
_chemical_melting_point          ?
_chemical_formula_moiety         'C40 H28 P4'
_chemical_formula_sum            'C40 H28 P4'
_chemical_formula_weight         632.50

loop_
_atom_type_symbol
_atom_type_description
_atom_type_scat_dispersion_real
_atom_type_scat_dispersion_imag
_atom_type_scat_source
C C 0.0033 0.0016 'International Tables Vol C Tables 4.2.6.8 and 6.1.1.4'
H H 0.0000 0.0000 'International Tables Vol C Tables 4.2.6.8 and 6.1.1.4'
P P 0.1023 0.0942 'International Tables Vol C Tables 4.2.6.8 and 6.1.1.4'

_space_group_crystal_system      orthorhombic
_space_group_IT_number           18
_space_group_name_H-M_alt        'P 21 21 2'
_space_group_name_Hall           'P 2 2ab'

_shelx_space_group_comment       
;
The symmetry employed for this shelxl refinement is uniquely defined
by the following loop, which should always be used as a source of
symmetry information in preference to the above space-group names.
They are only intended as comments.
;

loop_
_space_group_symop_operation_xyz
'x, y, z'
'-x, -y, z'
'x+1/2, -y+1/2, -z'
'-x+1/2, y+1/2, -z'

_cell_length_a                   14.290(3)
_cell_length_b                   14.390(3)
_cell_length_c                   7.4500(15)
_cell_angle_alpha                90
_cell_angle_beta                 90
_cell_angle_gamma                90
_cell_volume                     1532.0(5)
_cell_formula_units_Z            2
_cell_measurement_temperature    150(2)
_cell_measurement_reflns_used    2000
_cell_measurement_theta_min      1.92
_cell_measurement_theta_max      32.50

_exptl_crystal_description       block
_exptl_crystal_colour            yellow-orange
_exptl_crystal_density_diffrn    1.371
_exptl_crystal_F_000             656
_exptl_crystal_size_max          0.14
_exptl_crystal_size_mid          0.12
_exptl_crystal_size_min          0.11
_exptl_absorpt_coefficient_mu    0.276
_exptl_absorpt_correction_type   multi-scan
_exptl_absorpt_correction_T_min  0.962
_exptl_absorpt_correction_T_max  1.000
_exptl_absorpt_process_details   'STOE X-AREA 1.76'

_diffrn_ambient_temperature      150(2)
_diffrn_source                   'Genix 3D HF Mo'
_diffrn_source_voltage           50
_diffrn_source_current           1.000
_diffrn_source_power             0.050
_diffrn_radiation_type           'Mo K\a'
_diffrn_radiation_wavelength     0.71073
_diffrn_radiation_monochromator  'Graded multilayer mirror'
_diffrn_radiation_collimation    '0.6 mm diameter'
_diffrn_measurement_device_type  'STOE StadiVari'
_diffrn_measurement_method       '\w scans'
_diffrn_detector                 Pilatus300K
_diffrn_detector_area_resol_mean 5.81
_diffrn_reflns_number            5141
_diffrn_reflns_av_unetI/netI     0.0480
_diffrn_reflns_av_R_equivalents  0.0340
_diffrn_reflns_limit_h_min       -17
_diffrn_reflns_limit_h_max       17
_diffrn_reflns_limit_k_min       -17
_diffrn_reflns_limit_k_max       17
_diffrn_reflns_limit_l_min       -9
_diffrn_reflns_limit_l_max       9
_diffrn_reflns_theta_min         2.734
_diffrn_reflns_theta_max         25.996
_diffrn_reflns_theta_full        25.242
_diffrn_measured_fraction_theta_max 0.996
_diffrn_measured_fraction_theta_full 0.997
_diffrn_reflns_Laue_measured_fraction_max 0.996
_diffrn_reflns_Laue_measured_fraction_full 0.997
_diffrn_reflns_point_group_measured_fraction_max 0.909
_diffrn_reflns_point_group_measured_fraction_full 0.910
_reflns_number_total             2743
_reflns_number_gt                2128
_reflns_threshold_expression     'I > 2\s(I)'
_reflns_Friedel_coverage         0.574
_reflns_Friedel_fraction_max     0.788
_reflns_Friedel_fraction_full    0.790

_reflns_special_details          
;
 Reflections were merged by SHELXL according to the crystal
 class for the calculation of statistics and refinement.
 
 _reflns_Friedel_fraction is defined as the number of unique
 Friedel pairs measured divided by the number that would be
 possible theoretically, ignoring centric projections and
 systematic absences.
;

_computing_data_collection       ?
_computing_cell_refinement       ?
_computing_data_reduction        ?
_computing_structure_solution    'SHELXT 2018/2 (Sheldrick, 2018)'
_computing_structure_refinement  'SHELXL-2018/3 (Sheldrick, 2018)'
_computing_molecular_graphics    ?
_computing_publication_material  ?
_refine_special_details          ?
_refine_ls_structure_factor_coef Fsqd
_refine_ls_matrix_type           full
_refine_ls_weighting_scheme      calc
_refine_ls_weighting_details     
'w=1/[\s^2^(Fo^2^)+(0.0919P)^2^+0.2916P] where P=(Fo^2^+2Fc^2^)/3'
_atom_sites_solution_primary     ?
_atom_sites_solution_secondary   ?
_atom_sites_solution_hydrogens   geom
_refine_ls_hydrogen_treatment    constr
_refine_ls_extinction_method     none
_refine_ls_extinction_coef       .
_refine_ls_abs_structure_details 
;
 Flack x determined using 663 quotients [(I+)-(I-)]/[(I+)+(I-)]
 (Parsons, Flack and Wagner, Acta Cryst. B69 (2013) 249-259).
;
_refine_ls_abs_structure_Flack   0.20(11)
_chemical_absolute_configuration ?
_refine_ls_number_reflns         2743
_refine_ls_number_parameters     199
_refine_ls_number_restraints     0
_refine_ls_R_factor_all          0.0732
_refine_ls_R_factor_gt           0.0553
_refine_ls_wR_factor_ref         0.1623
_refine_ls_wR_factor_gt          0.1453
_refine_ls_goodness_of_fit_ref   1.099
_refine_ls_restrained_S_all      1.099
_refine_ls_shift/su_max          0.000
_refine_ls_shift/su_mean         0.000

loop_
_atom_site_label
_atom_site_type_symbol
_atom_site_fract_x
_atom_site_fract_y
_atom_site_fract_z
_atom_site_U_iso_or_equiv
_atom_site_adp_type
_atom_site_occupancy
_atom_site_site_symmetry_order
_atom_site_calc_flag
_atom_site_refinement_flags_posn
_atom_site_refinement_flags_adp
_atom_site_refinement_flags_occupancy
_atom_site_disorder_assembly
_atom_site_disorder_group
P2 P 0.51308(9) 0.57640(10) 0.1355(2) 0.0398(4) Uani 1 1 d . . . . .
P1 P 0.47781(10) 0.57398(10) 0.4310(2) 0.0406(4) Uani 1 1 d . . . . .
C20 C 0.4048(4) 0.7104(4) -0.0529(8) 0.0412(13) Uani 1 1 d . . . . .
C5 C 0.6703(4) 0.7760(4) 0.5734(8) 0.0414(12) Uani 1 1 d . . . . .
C10 C 0.5912(4) 0.7300(4) 0.5002(8) 0.0401(13) Uani 1 1 d . . . . .
C15 C 0.3195(4) 0.7465(4) -0.1240(8) 0.0411(13) Uani 1 1 d . . . . .
C9 C 0.5262(4) 0.7832(4) 0.4003(8) 0.0422(13) Uani 1 1 d . . . . .
H9 H 0.472212 0.753810 0.352074 0.051 Uiso 1 1 calc R U . . .
C18 C 0.4825(5) 0.8527(4) -0.1430(9) 0.0522(15) Uani 1 1 d . . . . .
H18 H 0.537985 0.888828 -0.151353 0.063 Uiso 1 1 calc R U . . .
C19 C 0.4855(4) 0.7660(4) -0.0667(8) 0.0460(13) Uani 1 1 d . . . . .
H19 H 0.543333 0.742955 -0.022178 0.055 Uiso 1 1 calc R U . . .
C11 C 0.4042(4) 0.6202(4) 0.0336(8) 0.0406(13) Uani 1 1 d . . . . .
C1 C 0.5804(4) 0.6312(4) 0.5298(8) 0.0419(13) Uani 1 1 d . . . . .
C12 C 0.3209(4) 0.5710(4) 0.0385(8) 0.0437(13) Uani 1 1 d . . . . .
H12 H 0.319977 0.511609 0.094036 0.052 Uiso 1 1 calc R U . . .
C2 C 0.6452(4) 0.5857(4) 0.6363(9) 0.0474(14) Uani 1 1 d . . . . .
H2 H 0.637856 0.521047 0.658031 0.057 Uiso 1 1 calc R U . . .
C6 C 0.6829(4) 0.8719(4) 0.5427(9) 0.0491(14) Uani 1 1 d . . . . .
H6 H 0.736061 0.902688 0.590784 0.059 Uiso 1 1 calc R U . . .
C4 C 0.7357(4) 0.7255(4) 0.6805(9) 0.0489(15) Uani 1 1 d . . . . .
H4 H 0.788857 0.756193 0.728989 0.059 Uiso 1 1 calc R U . . .
C8 C 0.5398(4) 0.8763(4) 0.3718(9) 0.0478(14) Uani 1 1 d . . . . .
H8 H 0.495795 0.910817 0.303210 0.057 Uiso 1 1 calc R U . . .
C16 C 0.3180(5) 0.8364(4) -0.2017(9) 0.0511(15) Uani 1 1 d . . . . .
H16 H 0.261244 0.860560 -0.248907 0.061 Uiso 1 1 calc R U . . .
C13 C 0.2381(4) 0.6060(4) -0.0358(9) 0.0481(15) Uani 1 1 d . . . . .
H13 H 0.182366 0.569995 -0.031488 0.058 Uiso 1 1 calc R U . . .
C3 C 0.7220(4) 0.6330(4) 0.7136(9) 0.0502(15) Uani 1 1 d . . . . .
H3 H 0.764405 0.600301 0.788944 0.060 Uiso 1 1 calc R U . . .
C14 C 0.2373(4) 0.6918(4) -0.1144(9) 0.0481(15) Uani 1 1 d . . . . .
H14 H 0.180553 0.715106 -0.163377 0.058 Uiso 1 1 calc R U . . .
C7 C 0.6190(4) 0.9208(4) 0.4445(9) 0.0499(14) Uani 1 1 d . . . . .
H7 H 0.628133 0.985385 0.424838 0.060 Uiso 1 1 calc R U . . .
C17 C 0.3974(5) 0.8883(4) -0.2091(10) 0.0558(16) Uani 1 1 d . . . . .
H17 H 0.395466 0.949018 -0.259078 0.067 Uiso 1 1 calc R U . . .

loop_
_atom_site_aniso_label
_atom_site_aniso_U_11
_atom_site_aniso_U_22
_atom_site_aniso_U_33
_atom_site_aniso_U_23
_atom_site_aniso_U_13
_atom_site_aniso_U_12
P2 0.0427(7) 0.0323(7) 0.0444(8) 0.0007(6) 0.0000(6) 0.0006(6)
P1 0.0443(7) 0.0344(7) 0.0432(8) -0.0001(6) -0.0010(6) -0.0005(6)
C20 0.045(3) 0.039(3) 0.039(3) -0.002(3) 0.002(3) 0.000(2)
C5 0.046(3) 0.037(3) 0.042(3) -0.004(3) -0.002(3) 0.000(2)
C10 0.044(3) 0.035(3) 0.041(3) -0.001(2) -0.001(3) 0.001(2)
C15 0.046(3) 0.045(3) 0.032(3) -0.001(2) -0.004(3) 0.007(2)
C9 0.046(3) 0.033(3) 0.048(4) -0.003(2) -0.003(3) 0.000(2)
C18 0.065(4) 0.041(3) 0.050(4) 0.008(3) 0.001(3) -0.006(3)
C19 0.052(3) 0.042(3) 0.043(3) 0.005(3) 0.002(3) 0.001(3)
C11 0.051(3) 0.033(3) 0.038(3) 0.003(2) 0.003(2) -0.004(2)
C1 0.050(3) 0.034(3) 0.042(3) -0.001(2) 0.002(2) 0.001(2)
C12 0.045(3) 0.040(3) 0.047(3) -0.002(3) -0.003(2) 0.000(3)
C2 0.063(3) 0.035(3) 0.044(3) -0.002(3) -0.006(3) -0.002(3)
C6 0.053(3) 0.041(3) 0.053(4) -0.006(3) -0.004(3) -0.004(3)
C4 0.048(3) 0.051(4) 0.048(4) -0.009(3) -0.010(3) 0.001(3)
C8 0.054(3) 0.039(3) 0.051(3) -0.001(3) -0.001(3) 0.004(2)
C16 0.065(4) 0.047(3) 0.042(3) 0.002(3) -0.003(3) 0.008(3)
C13 0.041(3) 0.050(3) 0.054(4) 0.001(3) -0.005(3) -0.004(2)
C3 0.051(3) 0.048(3) 0.052(4) -0.004(3) -0.010(3) 0.004(3)
C14 0.047(3) 0.047(3) 0.050(4) -0.002(3) -0.008(3) 0.001(3)
C7 0.061(3) 0.035(3) 0.054(4) -0.009(3) 0.006(3) -0.003(3)
C17 0.070(4) 0.042(3) 0.055(4) 0.007(3) -0.005(3) 0.007(3)

_geom_special_details            
;
 All esds (except the esd in the dihedral angle between two l.s. planes)
 are estimated using the full covariance matrix.  The cell esds are taken
 into account individually in the estimation of esds in distances, angles
 and torsion angles; correlations between esds in cell parameters are only
 used when they are defined by crystal symmetry.  An approximate (isotropic)
 treatment of cell esds is used for estimating esds involving l.s. planes.
;

loop_
_geom_bond_atom_site_label_1
_geom_bond_atom_site_label_2
_geom_bond_distance
_geom_bond_site_symmetry_2
_geom_bond_publ_flag
P2 C11 1.842(6) . ?
P2 P2 2.230(3) 2_665 ?
P2 P1 2.259(2) . ?
P1 C1 1.835(6) . ?
P1 P1 2.221(3) 2_665 ?
C20 C19 1.407(8) . ?
C20 C15 1.428(7) . ?
C20 C11 1.449(8) . ?
C5 C6 1.410(8) . ?
C5 C10 1.419(7) . ?
C5 C4 1.428(8) . ?
C10 C9 1.415(8) . ?
C10 C1 1.448(7) . ?
C15 C14 1.416(8) . ?
C15 C16 1.417(8) . ?
C9 C8 1.371(8) . ?
C18 C19 1.372(8) . ?
C18 C17 1.408(8) . ?
C11 C12 1.385(7) . ?
C1 C2 1.384(8) . ?
C12 C13 1.400(8) . ?
C2 C3 1.415(8) . ?
C6 C7 1.365(9) . ?
C4 C3 1.368(8) . ?
C8 C7 1.409(8) . ?
C16 C17 1.359(9) . ?
C13 C14 1.367(8) . ?

loop_
_geom_angle_atom_site_label_1
_geom_angle_atom_site_label_2
_geom_angle_atom_site_label_3
_geom_angle
_geom_angle_site_symmetry_1
_geom_angle_site_symmetry_3
_geom_angle_publ_flag
C11 P2 P2 101.28(19) . 2_665 ?
C11 P2 P1 102.63(19) . . ?
P2 P2 P1 86.98(5) 2_665 . ?
C1 P1 P1 101.63(19) . 2_665 ?
C1 P1 P2 101.9(2) . . ?
P1 P1 P2 87.20(5) 2_665 . ?
C19 C20 C15 117.7(5) . . ?
C19 C20 C11 123.1(5) . . ?
C15 C20 C11 119.1(5) . . ?
C6 C5 C10 119.7(5) . . ?
C6 C5 C4 120.4(5) . . ?
C10 C5 C4 119.9(5) . . ?
C9 C10 C5 118.2(5) . . ?
C9 C10 C1 122.8(5) . . ?
C5 C10 C1 119.0(5) . . ?
C14 C15 C16 121.1(5) . . ?
C14 C15 C20 119.1(5) . . ?
C16 C15 C20 119.8(5) . . ?
C8 C9 C10 121.1(5) . . ?
C19 C18 C17 120.2(6) . . ?
C18 C19 C20 121.5(6) . . ?
C12 C11 C20 118.3(5) . . ?
C12 C11 P2 122.7(4) . . ?
C20 C11 P2 119.0(4) . . ?
C2 C1 C10 118.7(5) . . ?
C2 C1 P1 123.5(4) . . ?
C10 C1 P1 117.7(4) . . ?
C11 C12 C13 122.2(6) . . ?
C1 C2 C3 121.7(6) . . ?
C7 C6 C5 120.4(6) . . ?
C3 C4 C5 120.2(5) . . ?
C9 C8 C7 119.9(6) . . ?
C17 C16 C15 120.4(6) . . ?
C14 C13 C12 120.1(5) . . ?
C4 C3 C2 120.4(6) . . ?
C13 C14 C15 121.2(5) . . ?
C6 C7 C8 120.6(6) . . ?
C16 C17 C18 120.4(6) . . ?

_refine_diff_density_max         0.351
_refine_diff_density_min         -0.416
_refine_diff_density_rms         0.069

_shelx_res_file                  
;
REM Old TITL P21212 in P2(1)2(1)2
REM SHELXT solution in P2(1)2(1)2: R1 0.101, Rweak 0.011, Alpha 0.001
REM <I/s>   0.336 for   15 systematic absences,  Orientation as input
REM Flack x =  0.066 ( 0.099 ) from   686 Parsons' quotients
REM Formula found by SHELXT:  C20 P2
REM  C:\XRay\LNK028\P21212_a.res in P2(1)2(1)2
REM wR2 = 0.1639, GooF = S = 1.102, Restrained GooF = 1.102 for all data
REM R1 = 0.0555 for 2128 Fo > 4sig(Fo) and 0.0733 for all 2743 data
REM 199 parameters refined using 0 restraints
REM Highest difference peak  0.352,  deepest hole -0.420,  1-sigma level  0.070
TITL C:\XRay\LNK028\P21212_a.res in P2(1)2(1)2
    C:\XRay\12_PAR~1\LNK028~1\P21212_a.res
    created by SHELXL-2018/3 at 11:45:27 on 06-Feb-2026
CELL 0.71073 14.2900 14.3900 7.4500 90.000 90.000 90.000
ZERR 2.0000 0.0029 0.0029 0.0015 0.000 0.000 0.000
LATT -1
SYMM -X, -Y, Z
SYMM 0.5+X, 0.5-Y, -Z
SYMM 0.5-X, 0.5+Y, -Z
SFAC C H P
UNIT 80 56 8
MERG 2
OMIT -2 52
FMAP 2
GRID
PLAN 20
TEMP -123
BOND
L.S. 20
ACTA
WGHT    0.091900    0.291600
FVAR       0.73355
P2    3    0.513079    0.576399    0.135459    11.00000    0.04272    0.03235 =
         0.04439    0.00070    0.00001    0.00056
P1    3    0.477814    0.573975    0.430960    11.00000    0.04426    0.03441 =
         0.04319   -0.00007   -0.00095   -0.00048
C20   1    0.404808    0.710353   -0.052909    11.00000    0.04519    0.03933 =
         0.03900   -0.00203    0.00239   -0.00017
C5    1    0.670342    0.775994    0.573371    11.00000    0.04564    0.03698 =
         0.04173   -0.00449   -0.00153    0.00049
C10   1    0.591155    0.730025    0.500231    11.00000    0.04426    0.03536 =
         0.04063   -0.00051   -0.00128    0.00093
C15   1    0.319457    0.746527   -0.124033    11.00000    0.04621    0.04467 =
         0.03234   -0.00080   -0.00390    0.00696
C9    1    0.526187    0.783177    0.400288    11.00000    0.04590    0.03282 =
         0.04792   -0.00271   -0.00321    0.00049
AFIX  43
H9    2    0.472212    0.753810    0.352074    11.00000   -1.20000
AFIX   0
C18   1    0.482509    0.852706   -0.143027    11.00000    0.06533    0.04114 =
         0.05009    0.00799    0.00056   -0.00553
AFIX  43
H18   2    0.537985    0.888828   -0.151353    11.00000   -1.20000
AFIX   0
C19   1    0.485508    0.765971   -0.066698    11.00000    0.05232    0.04243 =
         0.04319    0.00513    0.00168    0.00096
AFIX  43
H19   2    0.543333    0.742955   -0.022178    11.00000   -1.20000
AFIX   0
C11   1    0.404244    0.620151    0.033563    11.00000    0.05060    0.03321 =
         0.03808    0.00334    0.00255   -0.00383
C1    1    0.580411    0.631156    0.529795    11.00000    0.04977    0.03418 =
         0.04181   -0.00115    0.00185    0.00120
C12   1    0.320932    0.571018    0.038454    11.00000    0.04502    0.03953 =
         0.04657   -0.00214   -0.00327    0.00023
AFIX  43
H12   2    0.319977    0.511609    0.094036    11.00000   -1.20000
AFIX   0
C2    1    0.645184    0.585689    0.636281    11.00000    0.06319    0.03499 =
         0.04405   -0.00164   -0.00618   -0.00178
AFIX  43
H2    2    0.637856    0.521047    0.658031    11.00000   -1.20000
AFIX   0
C6    1    0.682856    0.871905    0.542716    11.00000    0.05330    0.04143 =
         0.05251   -0.00620   -0.00373   -0.00353
AFIX  43
H6    2    0.736061    0.902688    0.590784    11.00000   -1.20000
AFIX   0
C4    1    0.735713    0.725471    0.680529    11.00000    0.04810    0.05065 =
         0.04783   -0.00879   -0.00973    0.00142
AFIX  43
H4    2    0.788857    0.756193    0.728989    11.00000   -1.20000
AFIX   0
C8    1    0.539759    0.876306    0.371810    11.00000    0.05410    0.03872 =
         0.05056   -0.00144   -0.00050    0.00372
AFIX  43
H8    2    0.495795    0.910817    0.303210    11.00000   -1.20000
AFIX   0
C16   1    0.318022    0.836431   -0.201709    11.00000    0.06489    0.04678 =
         0.04175    0.00225   -0.00285    0.00822
AFIX  43
H16   2    0.261244    0.860560   -0.248907    11.00000   -1.20000
AFIX   0
C13   1    0.238066    0.605966   -0.035772    11.00000    0.04074    0.04966 =
         0.05380    0.00094   -0.00467   -0.00365
AFIX  43
H13   2    0.182366    0.569995   -0.031488    11.00000   -1.20000
AFIX   0
C3    1    0.722046    0.632979    0.713611    11.00000    0.05095    0.04821 =
         0.05157   -0.00420   -0.01014    0.00413
AFIX  43
H3    2    0.764405    0.600301    0.788944    11.00000   -1.20000
AFIX   0
C14   1    0.237252    0.691775   -0.114367    11.00000    0.04718    0.04672 =
         0.05046   -0.00153   -0.00791    0.00130
AFIX  43
H14   2    0.180553    0.715106   -0.163377    11.00000   -1.20000
AFIX   0
C7    1    0.619034    0.920781    0.444452    11.00000    0.06055    0.03523 =
         0.05387   -0.00921    0.00602   -0.00281
AFIX  43
H7    2    0.628133    0.985385    0.424838    11.00000   -1.20000
AFIX   0
C17   1    0.397400    0.888320   -0.209063    11.00000    0.07022    0.04202 =
         0.05519    0.00659   -0.00546    0.00683
AFIX  43
H17   2    0.395466    0.949018   -0.259078    11.00000   -1.20000
AFIX   0
HKLF 4


REM  C:\XRay\LNK028\P21212_a.res in P2(1)2(1)2
REM wR2 = 0.1623, GooF = S = 1.099, Restrained GooF = 1.099 for all data
REM R1 = 0.0553 for 2128 Fo > 4sig(Fo) and 0.0732 for all 2743 data
REM 199 parameters refined using 0 restraints

END

WGHT      0.0918      0.2911

REM Highest difference peak  0.351,  deepest hole -0.416,  1-sigma level  0.069
Q1    1   0.5466  0.5017  0.1827  11.00000  0.05    0.35
Q2    1   0.5857  0.6362  0.0689  11.00000  0.05    0.34
Q3    1   0.4458  0.4879  0.3797  11.00000  0.05    0.30
Q4    1   0.4754  0.5718  0.2812  11.00000  0.05    0.29
Q5    1   0.4652  0.4958  0.5194  11.00000  0.05    0.28
Q6    1   0.4031  0.6177  0.5388  11.00000  0.05    0.28
Q7    1   0.5562  0.4930  0.0803  11.00000  0.05    0.27
Q8    1   0.6028  0.6033  0.2183  11.00000  0.05    0.27
Q9    1   0.4364  0.6502  0.3559  11.00000  0.05    0.26
Q10   1   0.4521  0.6543  0.5088  11.00000  0.05    0.24
Q11   1   0.5599  0.6535  0.1923  11.00000  0.05    0.23
Q12   1   0.4818  0.5730  0.5955  11.00000  0.05    0.23
Q13   1   0.5000  0.5000 -0.1528  10.50000  0.05    0.23
Q14   1   0.4217  0.5663  0.0334  11.00000  0.05    0.23
Q15   1   0.4773  0.6609  0.1746  11.00000  0.05    0.22
Q16   1   0.7790  0.6664  0.6383  11.00000  0.05    0.22
Q17   1   0.6045  0.4656  0.5138  11.00000  0.05    0.22
Q18   1   0.8161  0.7622  0.5520  11.00000  0.05    0.22
Q19   1   0.5368  0.5674  0.2983  11.00000  0.05    0.22
Q20   1   0.7417  0.7034  0.8641  11.00000  0.05    0.21
;
_shelx_res_checksum              58577
####################################################################### 
# 
# This file contains crystal structure data downloaded from the 
# Cambridge Structural Database (CSD) hosted by the Cambridge 
# Crystallographic Data Centre (CCDC).
# 
# Full information about CCDC data access policies and citation 
# guidelines are available at http://www.ccdc.cam.ac.uk/access/V1 
# 
# Audit and citation data items may have been added by the CCDC. 
# Please retain this information to preserve the provenance of 
# this file and to allow appropriate attribution of the data. 
# 
#######################################################################

data_2b
_database_code_depnum_ccdc_archive 'CCDC 2537609'
loop_
_audit_author_name
_audit_author_address
'Terrance Hadlington'
;TU Munich
Germany
;
_audit_update_record             
;
2026-03-13 deposited with the CCDC.	2026-07-21 downloaded from the CCDC.
;

_audit_creation_method           SHELXL-2018/3
_shelx_SHELXL_version_number     2018/3
_chemical_name_systematic        ?
_chemical_name_common            ?
_chemical_melting_point          ?
_chemical_formula_moiety         'C30 H48 N4 P2'
_chemical_formula_sum            'C30 H48 N4 P2'
_chemical_formula_weight         526.66

loop_
_atom_type_symbol
_atom_type_description
_atom_type_scat_dispersion_real
_atom_type_scat_dispersion_imag
_atom_type_scat_source
C C 0.0033 0.0016 'International Tables Vol C Tables 4.2.6.8 and 6.1.1.4'
H H 0.0000 0.0000 'International Tables Vol C Tables 4.2.6.8 and 6.1.1.4'
N N 0.0061 0.0033 'International Tables Vol C Tables 4.2.6.8 and 6.1.1.4'
P P 0.1023 0.0942 'International Tables Vol C Tables 4.2.6.8 and 6.1.1.4'

_space_group_crystal_system      orthorhombic
_space_group_IT_number           19
_space_group_name_H-M_alt        'P 21 21 21'
_space_group_name_Hall           'P 2ac 2ab'

_shelx_space_group_comment       
;
The symmetry employed for this shelxl refinement is uniquely defined
by the following loop, which should always be used as a source of
symmetry information in preference to the above space-group names.
They are only intended as comments.
;

loop_
_space_group_symop_operation_xyz
'x, y, z'
'-x+1/2, -y, z+1/2'
'x+1/2, -y+1/2, -z'
'-x, y+1/2, -z+1/2'

_cell_length_a                   10.455(2)
_cell_length_b                   13.310(3)
_cell_length_c                   22.837(5)
_cell_angle_alpha                90
_cell_angle_beta                 90
_cell_angle_gamma                90
_cell_volume                     3178.0(11)
_cell_formula_units_Z            4
_cell_measurement_temperature    150(2)
_cell_measurement_reflns_used    2000
_cell_measurement_theta_min      1.92
_cell_measurement_theta_max      32.50

_exptl_crystal_description       rod
_exptl_crystal_colour            yellow-orange
_exptl_crystal_density_diffrn    1.101
_exptl_crystal_F_000             1144
_exptl_crystal_size_max          0.21
_exptl_crystal_size_mid          0.12
_exptl_crystal_size_min          0.11
_exptl_absorpt_coefficient_mu    0.160
_exptl_absorpt_correction_type   multi-scan
_exptl_absorpt_correction_T_min  0.967
_exptl_absorpt_correction_T_max  1.000
_exptl_absorpt_process_details   'STOE X-AREA 1.76'

_diffrn_ambient_temperature      150(2)
_diffrn_source                   'Genix 3D HF Mo'
_diffrn_source_voltage           50
_diffrn_source_current           1.000
_diffrn_source_power             0.050
_diffrn_radiation_type           'Mo K\a'
_diffrn_radiation_wavelength     0.71073
_diffrn_radiation_monochromator  'Graded multilayer mirror'
_diffrn_radiation_collimation    '0.6 mm diameter'
_diffrn_measurement_device_type  'STOE StadiVari'
_diffrn_measurement_method       '\w scans'
_diffrn_detector                 Pilatus300K
_diffrn_detector_area_resol_mean 5.81
_diffrn_reflns_number            41115
_diffrn_reflns_av_unetI/netI     0.0302
_diffrn_reflns_av_R_equivalents  0.0441
_diffrn_reflns_limit_h_min       -12
_diffrn_reflns_limit_h_max       12
_diffrn_reflns_limit_k_min       -12
_diffrn_reflns_limit_k_max       16
_diffrn_reflns_limit_l_min       -28
_diffrn_reflns_limit_l_max       28
_diffrn_reflns_theta_min         2.142
_diffrn_reflns_theta_max         25.999
_diffrn_reflns_theta_full        25.242
_diffrn_measured_fraction_theta_max 0.999
_diffrn_measured_fraction_theta_full 0.999
_diffrn_reflns_Laue_measured_fraction_max 0.999
_diffrn_reflns_Laue_measured_fraction_full 0.999
_diffrn_reflns_point_group_measured_fraction_max 0.999
_diffrn_reflns_point_group_measured_fraction_full 0.999
_reflns_number_total             6234
_reflns_number_gt                5276
_reflns_threshold_expression     'I > 2\s(I)'
_reflns_Friedel_coverage         0.778
_reflns_Friedel_fraction_max     1.000
_reflns_Friedel_fraction_full    1.000

_reflns_special_details          
;
 Reflections were merged by SHELXL according to the crystal
 class for the calculation of statistics and refinement.
 
 _reflns_Friedel_fraction is defined as the number of unique
 Friedel pairs measured divided by the number that would be
 possible theoretically, ignoring centric projections and
 systematic absences. Completness statistics refer to single and
 composite reflections containing twin component 1 only.
;

_computing_data_collection       ?
_computing_cell_refinement       ?
_computing_data_reduction        ?
_computing_structure_solution    'SHELXT 2018/2 (Sheldrick, 2018)'
_computing_structure_refinement  'SHELXL-2018/3 (Sheldrick, 2018)'
_computing_molecular_graphics    ?
_computing_publication_material  ?
_refine_special_details          
;
 Refined as a 2-component inversion twin.
;
_refine_ls_structure_factor_coef Fsqd
_refine_ls_matrix_type           full
_refine_ls_weighting_scheme      calc
_refine_ls_weighting_details     
'w=1/[\s^2^(Fo^2^)+(0.0554P)^2^] where P=(Fo^2^+2Fc^2^)/3'
_atom_sites_solution_primary     ?
_atom_sites_solution_secondary   ?
_atom_sites_solution_hydrogens   geom
_refine_ls_hydrogen_treatment    constr
_refine_ls_extinction_method     none
_refine_ls_extinction_coef       .
_refine_ls_abs_structure_details 
;
 Refined as an inversion twin.
;
_refine_ls_abs_structure_Flack   0.18(10)
_chemical_absolute_configuration ?
_refine_ls_number_reflns         6234
_refine_ls_number_parameters     338
_refine_ls_number_restraints     0
_refine_ls_R_factor_all          0.0448
_refine_ls_R_factor_gt           0.0336
_refine_ls_wR_factor_ref         0.0874
_refine_ls_wR_factor_gt          0.0827
_refine_ls_goodness_of_fit_ref   0.988
_refine_ls_restrained_S_all      0.988
_refine_ls_shift/su_max          0.000
_refine_ls_shift/su_mean         0.000

loop_
_atom_site_label
_atom_site_type_symbol
_atom_site_fract_x
_atom_site_fract_y
_atom_site_fract_z
_atom_site_U_iso_or_equiv
_atom_site_adp_type
_atom_site_occupancy
_atom_site_site_symmetry_order
_atom_site_calc_flag
_atom_site_refinement_flags_posn
_atom_site_refinement_flags_adp
_atom_site_refinement_flags_occupancy
_atom_site_disorder_assembly
_atom_site_disorder_group
P1 P 0.59218(7) 0.55145(5) 0.46033(3) 0.03957(17) Uani 1 1 d . . . . .
P2 P 0.39054(8) 0.50698(5) 0.19118(3) 0.04311(19) Uani 1 1 d . . . . .
N2 N 0.3506(2) 0.64246(16) 0.49186(9) 0.0386(5) Uani 1 1 d . . . . .
N3 N 0.3565(2) 0.72210(14) 0.18771(10) 0.0377(5) Uani 1 1 d . . . . .
N4 N 0.4223(2) 0.65500(15) 0.10654(9) 0.0408(5) Uani 1 1 d . . . . .
N1 N 0.4360(2) 0.54687(17) 0.55822(9) 0.0415(5) Uani 1 1 d . . . . .
C1 C 0.5298(2) 0.54663(18) 0.38536(10) 0.0309(5) Uani 1 1 d . . . . .
C3 C 0.3729(2) 0.47939(16) 0.31491(11) 0.0331(5) Uani 1 1 d . . . . .
C2 C 0.4189(2) 0.49240(18) 0.37180(10) 0.0335(5) Uani 1 1 d . . . . .
H2 H 0.372319 0.462802 0.403074 0.040 Uiso 1 1 calc R U . . .
C13 C 0.4514(3) 0.57941(18) 0.50180(11) 0.0364(6) Uani 1 1 d . . . . .
C7 C 0.2538(2) 0.41612(18) 0.30504(12) 0.0392(6) Uani 1 1 d . . . . .
H7 H 0.250374 0.399303 0.262393 0.047 Uiso 1 1 calc R U . . .
C6 C 0.6005(3) 0.58783(16) 0.33816(10) 0.0313(5) Uani 1 1 d . . . . .
C25 C 0.2944(3) 0.73511(19) 0.24500(12) 0.0389(6) Uani 1 1 d . . . . .
H25 H 0.301378 0.670497 0.267115 0.047 Uiso 1 1 calc R U . . .
C4 C 0.4389(2) 0.52517(17) 0.26819(10) 0.0335(6) Uani 1 1 d . . . . .
C10 C 0.7281(3) 0.63871(19) 0.34970(11) 0.0388(6) Uani 1 1 d . . . . .
H10 H 0.719596 0.675163 0.387793 0.047 Uiso 1 1 calc R U . . .
C19 C 0.3356(3) 0.7112(2) 0.44161(12) 0.0424(6) Uani 1 1 d . . . . .
H19 H 0.386376 0.684067 0.408017 0.051 Uiso 1 1 calc R U . . .
C22 C 0.3932(3) 0.63224(18) 0.16324(10) 0.0361(5) Uani 1 1 d . . . . .
C5 C 0.5532(3) 0.57634(18) 0.28165(11) 0.0350(6) Uani 1 1 d . . . . .
H5 H 0.600648 0.604674 0.250261 0.042 Uiso 1 1 calc R U . . .
C15 C 0.2750(3) 0.6485(2) 0.54174(12) 0.0472(7) Uani 1 1 d . . . . .
H15 H 0.199705 0.687776 0.546060 0.057 Uiso 1 1 calc R U . . .
C28 C 0.4801(3) 0.5851(2) 0.06388(12) 0.0479(7) Uani 1 1 d . . . . .
H28 H 0.473904 0.515712 0.080442 0.058 Uiso 1 1 calc R U . . .
C16 C 0.5144(3) 0.4692(2) 0.58655(12) 0.0508(7) Uani 1 1 d . . . . .
H16 H 0.596756 0.463752 0.564512 0.061 Uiso 1 1 calc R U . . .
C23 C 0.3660(3) 0.7982(2) 0.14691(13) 0.0452(7) Uani 1 1 d . . . . .
H23 H 0.347795 0.867264 0.153413 0.054 Uiso 1 1 calc R U . . .
C20 C 0.3870(3) 0.8145(2) 0.45702(14) 0.0544(7) Uani 1 1 d . . . . .
H20A H 0.336543 0.842890 0.489171 0.082 Uiso 1 1 calc R U . . .
H20B H 0.380968 0.858450 0.422728 0.082 Uiso 1 1 calc R U . . .
H20C H 0.476620 0.808725 0.469129 0.082 Uiso 1 1 calc R U . . .
C14 C 0.3268(3) 0.5895(2) 0.58244(13) 0.0504(7) Uani 1 1 d . . . . .
H14 H 0.295030 0.578629 0.620890 0.060 Uiso 1 1 calc R U . . .
C21 C 0.1948(3) 0.7159(2) 0.42342(14) 0.0545(8) Uani 1 1 d . . . . .
H21A H 0.161396 0.647604 0.418848 0.082 Uiso 1 1 calc R U . . .
H21B H 0.187303 0.751993 0.386161 0.082 Uiso 1 1 calc R U . . .
H21C H 0.145685 0.751287 0.453594 0.082 Uiso 1 1 calc R U . . .
C24 C 0.4056(3) 0.7573(2) 0.09656(12) 0.0484(7) Uani 1 1 d . . . . .
H24 H 0.419678 0.791738 0.060680 0.058 Uiso 1 1 calc R U . . .
C8 C 0.2572(3) 0.3170(2) 0.33876(14) 0.0549(8) Uani 1 1 d . . . . .
H8A H 0.335139 0.279963 0.328555 0.082 Uiso 1 1 calc R U . . .
H8B H 0.182131 0.276616 0.328421 0.082 Uiso 1 1 calc R U . . .
H8C H 0.256556 0.330724 0.380910 0.082 Uiso 1 1 calc R U . . .
C26 C 0.3632(4) 0.8161(2) 0.27932(14) 0.0620(9) Uani 1 1 d . . . . .
H26A H 0.453282 0.797362 0.284097 0.093 Uiso 1 1 calc R U . . .
H26B H 0.323368 0.823292 0.317933 0.093 Uiso 1 1 calc R U . . .
H26C H 0.357577 0.879961 0.258147 0.093 Uiso 1 1 calc R U . . .
C27 C 0.1533(3) 0.7589(2) 0.23626(14) 0.0571(8) Uani 1 1 d . . . . .
H27A H 0.144712 0.822521 0.215063 0.086 Uiso 1 1 calc R U . . .
H27B H 0.111309 0.764454 0.274488 0.086 Uiso 1 1 calc R U . . .
H27C H 0.113047 0.704912 0.213614 0.086 Uiso 1 1 calc R U . . .
C11 C 0.7661(3) 0.7163(2) 0.30422(14) 0.0600(8) Uani 1 1 d . . . . .
H11A H 0.781233 0.682870 0.266617 0.090 Uiso 1 1 calc R U . . .
H11B H 0.844403 0.750478 0.316833 0.090 Uiso 1 1 calc R U . . .
H11C H 0.697157 0.765605 0.299842 0.090 Uiso 1 1 calc R U . . .
C29 C 0.6212(3) 0.6098(3) 0.05612(16) 0.0699(10) Uani 1 1 d . . . . .
H29A H 0.629848 0.677141 0.039194 0.105 Uiso 1 1 calc R U . . .
H29B H 0.660568 0.560434 0.029905 0.105 Uiso 1 1 calc R U . . .
H29C H 0.663974 0.607838 0.094285 0.105 Uiso 1 1 calc R U . . .
C12 C 0.8335(3) 0.5616(3) 0.35768(16) 0.0613(8) Uani 1 1 d . . . . .
H12A H 0.808669 0.513728 0.388232 0.092 Uiso 1 1 calc R U . . .
H12B H 0.912710 0.595643 0.369190 0.092 Uiso 1 1 calc R U . . .
H12C H 0.847157 0.525633 0.320764 0.092 Uiso 1 1 calc R U . . .
C9 C 0.1329(3) 0.4740(2) 0.31971(17) 0.0652(9) Uani 1 1 d . . . . .
H9A H 0.132380 0.490451 0.361532 0.098 Uiso 1 1 calc R U . . .
H9B H 0.058007 0.432755 0.310341 0.098 Uiso 1 1 calc R U . . .
H9C H 0.130298 0.536127 0.296717 0.098 Uiso 1 1 calc R U . . .
C30 C 0.4078(4) 0.5864(3) 0.00648(13) 0.0661(9) Uani 1 1 d . . . . .
H30A H 0.317604 0.570525 0.013640 0.099 Uiso 1 1 calc R U . . .
H30B H 0.444472 0.536245 -0.020093 0.099 Uiso 1 1 calc R U . . .
H30C H 0.414501 0.653184 -0.011298 0.099 Uiso 1 1 calc R U . . .
C18 C 0.4471(4) 0.3690(2) 0.58295(17) 0.0707(10) Uani 1 1 d . . . . .
H18A H 0.367417 0.371856 0.605503 0.106 Uiso 1 1 calc R U . . .
H18B H 0.502574 0.316508 0.599075 0.106 Uiso 1 1 calc R U . . .
H18C H 0.427576 0.353635 0.541948 0.106 Uiso 1 1 calc R U . . .
C17 C 0.5453(5) 0.4990(3) 0.64922(15) 0.0847(12) Uani 1 1 d . . . . .
H17A H 0.585195 0.565654 0.649514 0.127 Uiso 1 1 calc R U . . .
H17B H 0.604339 0.449870 0.666251 0.127 Uiso 1 1 calc R U . . .
H17C H 0.466303 0.500786 0.672288 0.127 Uiso 1 1 calc R U . . .

loop_
_atom_site_aniso_label
_atom_site_aniso_U_11
_atom_site_aniso_U_22
_atom_site_aniso_U_33
_atom_site_aniso_U_23
_atom_site_aniso_U_13
_atom_site_aniso_U_12
P1 0.0316(3) 0.0555(4) 0.0316(3) -0.0028(3) -0.0011(3) 0.0017(3)
P2 0.0633(5) 0.0308(3) 0.0353(3) -0.0007(3) -0.0119(3) -0.0013(3)
N2 0.0411(12) 0.0390(11) 0.0358(11) -0.0036(9) 0.0059(10) 0.0009(10)
N3 0.0363(12) 0.0315(10) 0.0454(12) 0.0026(9) 0.0026(10) 0.0006(9)
N4 0.0445(14) 0.0372(11) 0.0408(12) 0.0024(9) 0.0006(11) 0.0032(11)
N1 0.0419(13) 0.0473(12) 0.0353(11) -0.0011(9) 0.0028(9) -0.0034(11)
C1 0.0289(12) 0.0312(12) 0.0327(12) -0.0033(10) -0.0004(10) 0.0079(11)
C3 0.0305(13) 0.0298(11) 0.0389(13) -0.0040(10) 0.0009(10) 0.0041(10)
C2 0.0314(13) 0.0347(12) 0.0343(12) -0.0009(10) 0.0044(10) 0.0004(11)
C13 0.0369(13) 0.0378(13) 0.0344(13) -0.0058(11) -0.0003(11) -0.0036(12)
C7 0.0344(14) 0.0418(13) 0.0414(14) -0.0092(11) -0.0007(12) -0.0030(12)
C6 0.0316(12) 0.0266(10) 0.0357(12) -0.0015(9) -0.0001(11) 0.0025(11)
C25 0.0379(15) 0.0324(13) 0.0464(15) -0.0018(11) 0.0020(12) -0.0013(11)
C4 0.0385(14) 0.0277(11) 0.0344(12) -0.0020(9) -0.0030(10) 0.0042(10)
C10 0.0368(15) 0.0403(13) 0.0393(14) -0.0039(11) 0.0020(11) -0.0042(12)
C19 0.0461(16) 0.0403(14) 0.0408(14) -0.0025(11) 0.0046(12) 0.0073(13)
C22 0.0328(13) 0.0364(12) 0.0391(13) -0.0005(10) -0.0035(11) -0.0002(12)
C5 0.0388(14) 0.0305(12) 0.0357(13) 0.0002(10) 0.0036(11) 0.0015(11)
C15 0.0453(16) 0.0549(17) 0.0414(15) -0.0090(13) 0.0087(13) 0.0028(14)
C28 0.0581(18) 0.0441(15) 0.0416(15) -0.0005(12) 0.0053(14) 0.0037(14)
C16 0.0427(16) 0.068(2) 0.0418(15) 0.0108(14) 0.0017(12) 0.0015(15)
C23 0.0447(16) 0.0334(13) 0.0574(17) 0.0063(12) 0.0072(14) 0.0027(12)
C20 0.0511(18) 0.0484(16) 0.0639(18) 0.0041(14) 0.0003(16) -0.0069(15)
C14 0.0514(18) 0.0619(18) 0.0377(15) -0.0040(13) 0.0104(13) -0.0037(15)
C21 0.0501(18) 0.0582(18) 0.0554(18) 0.0043(15) -0.0094(15) -0.0042(16)
C24 0.0503(17) 0.0410(14) 0.0538(16) 0.0135(12) 0.0043(15) 0.0032(15)
C8 0.060(2) 0.0495(16) 0.0553(18) -0.0015(14) -0.0013(16) -0.0185(15)
C26 0.072(2) 0.0589(18) 0.0557(18) -0.0110(15) 0.0042(17) -0.0185(17)
C27 0.0437(17) 0.0685(19) 0.0591(18) -0.0058(16) 0.0065(14) 0.0083(16)
C11 0.061(2) 0.0594(18) 0.0592(19) 0.0064(16) 0.0010(17) -0.0247(16)
C29 0.055(2) 0.077(2) 0.078(2) -0.0273(18) 0.0091(18) 0.0087(18)
C12 0.0325(15) 0.068(2) 0.083(2) -0.0079(18) -0.0019(15) -0.0010(16)
C9 0.0318(15) 0.0634(19) 0.100(3) -0.0225(18) -0.0007(16) -0.0036(14)
C30 0.079(2) 0.070(2) 0.0492(17) -0.0048(15) -0.0053(19) -0.004(2)
C18 0.080(3) 0.0538(19) 0.078(2) 0.0038(17) -0.011(2) 0.0093(19)
C17 0.108(3) 0.087(3) 0.058(2) 0.009(2) -0.031(2) -0.005(2)

_geom_special_details            
;
 All esds (except the esd in the dihedral angle between two l.s. planes)
 are estimated using the full covariance matrix.  The cell esds are taken
 into account individually in the estimation of esds in distances, angles
 and torsion angles; correlations between esds in cell parameters are only
 used when they are defined by crystal symmetry.  An approximate (isotropic)
 treatment of cell esds is used for estimating esds involving l.s. planes.
;

loop_
_geom_bond_atom_site_label_1
_geom_bond_atom_site_label_2
_geom_bond_distance
_geom_bond_site_symmetry_2
_geom_bond_publ_flag
P1 C13 1.790(3) . ?
P1 C1 1.833(2) . ?
P2 C22 1.785(2) . ?
P2 C4 1.846(2) . ?
N2 C13 1.366(3) . ?
N2 C15 1.389(3) . ?
N2 C19 1.476(3) . ?
N3 C22 1.375(3) . ?
N3 C23 1.380(3) . ?
N3 C25 1.471(3) . ?
N4 C22 1.364(3) . ?
N4 C24 1.392(3) . ?
N4 C28 1.476(3) . ?
N1 C13 1.369(3) . ?
N1 C14 1.390(4) . ?
N1 C16 1.469(4) . ?
C1 C2 1.401(3) . ?
C1 C6 1.417(3) . ?
C3 C2 1.396(3) . ?
C3 C4 1.409(3) . ?
C3 C7 1.520(3) . ?
C2 H2 0.9500 . ?
C7 C9 1.518(4) . ?
C7 C8 1.528(4) . ?
C7 H7 1.0000 . ?
C6 C5 1.391(3) . ?
C6 C10 1.520(4) . ?
C25 C26 1.515(4) . ?
C25 C27 1.522(4) . ?
C25 H25 1.0000 . ?
C4 C5 1.409(4) . ?
C10 C12 1.516(4) . ?
C10 C11 1.517(4) . ?
C10 H10 1.0000 . ?
C19 C20 1.517(4) . ?
C19 C21 1.531(4) . ?
C19 H19 1.0000 . ?
C5 H5 0.9500 . ?
C15 C14 1.332(4) . ?
C15 H15 0.9500 . ?
C28 C30 1.513(4) . ?
C28 C29 1.522(5) . ?
C28 H28 1.0000 . ?
C16 C18 1.510(5) . ?
C16 C17 1.520(4) . ?
C16 H16 1.0000 . ?
C23 C24 1.338(4) . ?
C23 H23 0.9500 . ?
C20 H20A 0.9800 . ?
C20 H20B 0.9800 . ?
C20 H20C 0.9800 . ?
C14 H14 0.9500 . ?
C21 H21A 0.9800 . ?
C21 H21B 0.9800 . ?
C21 H21C 0.9800 . ?
C24 H24 0.9500 . ?
C8 H8A 0.9800 . ?
C8 H8B 0.9800 . ?
C8 H8C 0.9800 . ?
C26 H26A 0.9800 . ?
C26 H26B 0.9800 . ?
C26 H26C 0.9800 . ?
C27 H27A 0.9800 . ?
C27 H27B 0.9800 . ?
C27 H27C 0.9800 . ?
C11 H11A 0.9800 . ?
C11 H11B 0.9800 . ?
C11 H11C 0.9800 . ?
C29 H29A 0.9800 . ?
C29 H29B 0.9800 . ?
C29 H29C 0.9800 . ?
C12 H12A 0.9800 . ?
C12 H12B 0.9800 . ?
C12 H12C 0.9800 . ?
C9 H9A 0.9800 . ?
C9 H9B 0.9800 . ?
C9 H9C 0.9800 . ?
C30 H30A 0.9800 . ?
C30 H30B 0.9800 . ?
C30 H30C 0.9800 . ?
C18 H18A 0.9800 . ?
C18 H18B 0.9800 . ?
C18 H18C 0.9800 . ?
C17 H17A 0.9800 . ?
C17 H17B 0.9800 . ?
C17 H17C 0.9800 . ?

loop_
_geom_angle_atom_site_label_1
_geom_angle_atom_site_label_2
_geom_angle_atom_site_label_3
_geom_angle
_geom_angle_site_symmetry_1
_geom_angle_site_symmetry_3
_geom_angle_publ_flag
C13 P1 C1 102.06(11) . . ?
C22 P2 C4 102.34(11) . . ?
C13 N2 C15 109.8(2) . . ?
C13 N2 C19 126.3(2) . . ?
C15 N2 C19 122.8(2) . . ?
C22 N3 C23 110.1(2) . . ?
C22 N3 C25 126.0(2) . . ?
C23 N3 C25 123.1(2) . . ?
C22 N4 C24 110.2(2) . . ?
C22 N4 C28 125.3(2) . . ?
C24 N4 C28 124.1(2) . . ?
C13 N1 C14 110.0(2) . . ?
C13 N1 C16 124.9(2) . . ?
C14 N1 C16 124.8(2) . . ?
C2 C1 C6 117.6(2) . . ?
C2 C1 P1 121.26(18) . . ?
C6 C1 P1 120.76(18) . . ?
C2 C3 C4 118.8(2) . . ?
C2 C3 C7 119.3(2) . . ?
C4 C3 C7 121.9(2) . . ?
C3 C2 C1 123.7(2) . . ?
C3 C2 H2 118.1 . . ?
C1 C2 H2 118.1 . . ?
N2 C13 N1 105.1(2) . . ?
N2 C13 P1 132.40(19) . . ?
N1 C13 P1 121.9(2) . . ?
C9 C7 C3 111.6(2) . . ?
C9 C7 C8 110.3(3) . . ?
C3 C7 C8 112.6(2) . . ?
C9 C7 H7 107.4 . . ?
C3 C7 H7 107.4 . . ?
C8 C7 H7 107.4 . . ?
C5 C6 C1 118.5(2) . . ?
C5 C6 C10 121.5(2) . . ?
C1 C6 C10 119.9(2) . . ?
N3 C25 C26 109.5(2) . . ?
N3 C25 C27 109.6(2) . . ?
C26 C25 C27 112.4(3) . . ?
N3 C25 H25 108.4 . . ?
C26 C25 H25 108.4 . . ?
C27 C25 H25 108.4 . . ?
C5 C4 C3 117.3(2) . . ?
C5 C4 P2 120.24(19) . . ?
C3 C4 P2 122.02(18) . . ?
C12 C10 C11 110.7(3) . . ?
C12 C10 C6 110.9(2) . . ?
C11 C10 C6 114.5(2) . . ?
C12 C10 H10 106.8 . . ?
C11 C10 H10 106.8 . . ?
C6 C10 H10 106.8 . . ?
N2 C19 C20 110.1(2) . . ?
N2 C19 C21 109.8(2) . . ?
C20 C19 C21 111.4(2) . . ?
N2 C19 H19 108.5 . . ?
C20 C19 H19 108.5 . . ?
C21 C19 H19 108.5 . . ?
N4 C22 N3 104.8(2) . . ?
N4 C22 P2 123.38(18) . . ?
N3 C22 P2 131.50(19) . . ?
C6 C5 C4 123.9(2) . . ?
C6 C5 H5 118.1 . . ?
C4 C5 H5 118.1 . . ?
C14 C15 N2 107.9(3) . . ?
C14 C15 H15 126.1 . . ?
N2 C15 H15 126.1 . . ?
N4 C28 C30 111.1(2) . . ?
N4 C28 C29 109.7(2) . . ?
C30 C28 C29 112.4(3) . . ?
N4 C28 H28 107.8 . . ?
C30 C28 H28 107.8 . . ?
C29 C28 H28 107.8 . . ?
N1 C16 C18 109.7(3) . . ?
N1 C16 C17 110.5(3) . . ?
C18 C16 C17 112.4(3) . . ?
N1 C16 H16 108.0 . . ?
C18 C16 H16 108.0 . . ?
C17 C16 H16 108.0 . . ?
C24 C23 N3 107.7(2) . . ?
C24 C23 H23 126.2 . . ?
N3 C23 H23 126.2 . . ?
C19 C20 H20A 109.5 . . ?
C19 C20 H20B 109.5 . . ?
H20A C20 H20B 109.5 . . ?
C19 C20 H20C 109.5 . . ?
H20A C20 H20C 109.5 . . ?
H20B C20 H20C 109.5 . . ?
C15 C14 N1 107.3(2) . . ?
C15 C14 H14 126.4 . . ?
N1 C14 H14 126.4 . . ?
C19 C21 H21A 109.5 . . ?
C19 C21 H21B 109.5 . . ?
H21A C21 H21B 109.5 . . ?
C19 C21 H21C 109.5 . . ?
H21A C21 H21C 109.5 . . ?
H21B C21 H21C 109.5 . . ?
C23 C24 N4 107.2(2) . . ?
C23 C24 H24 126.4 . . ?
N4 C24 H24 126.4 . . ?
C7 C8 H8A 109.5 . . ?
C7 C8 H8B 109.5 . . ?
H8A C8 H8B 109.5 . . ?
C7 C8 H8C 109.5 . . ?
H8A C8 H8C 109.5 . . ?
H8B C8 H8C 109.5 . . ?
C25 C26 H26A 109.5 . . ?
C25 C26 H26B 109.5 . . ?
H26A C26 H26B 109.5 . . ?
C25 C26 H26C 109.5 . . ?
H26A C26 H26C 109.5 . . ?
H26B C26 H26C 109.5 . . ?
C25 C27 H27A 109.5 . . ?
C25 C27 H27B 109.5 . . ?
H27A C27 H27B 109.5 . . ?
C25 C27 H27C 109.5 . . ?
H27A C27 H27C 109.5 . . ?
H27B C27 H27C 109.5 . . ?
C10 C11 H11A 109.5 . . ?
C10 C11 H11B 109.5 . . ?
H11A C11 H11B 109.5 . . ?
C10 C11 H11C 109.5 . . ?
H11A C11 H11C 109.5 . . ?
H11B C11 H11C 109.5 . . ?
C28 C29 H29A 109.5 . . ?
C28 C29 H29B 109.5 . . ?
H29A C29 H29B 109.5 . . ?
C28 C29 H29C 109.5 . . ?
H29A C29 H29C 109.5 . . ?
H29B C29 H29C 109.5 . . ?
C10 C12 H12A 109.5 . . ?
C10 C12 H12B 109.5 . . ?
H12A C12 H12B 109.5 . . ?
C10 C12 H12C 109.5 . . ?
H12A C12 H12C 109.5 . . ?
H12B C12 H12C 109.5 . . ?
C7 C9 H9A 109.5 . . ?
C7 C9 H9B 109.5 . . ?
H9A C9 H9B 109.5 . . ?
C7 C9 H9C 109.5 . . ?
H9A C9 H9C 109.5 . . ?
H9B C9 H9C 109.5 . . ?
C28 C30 H30A 109.5 . . ?
C28 C30 H30B 109.5 . . ?
H30A C30 H30B 109.5 . . ?
C28 C30 H30C 109.5 . . ?
H30A C30 H30C 109.5 . . ?
H30B C30 H30C 109.5 . . ?
C16 C18 H18A 109.5 . . ?
C16 C18 H18B 109.5 . . ?
H18A C18 H18B 109.5 . . ?
C16 C18 H18C 109.5 . . ?
H18A C18 H18C 109.5 . . ?
H18B C18 H18C 109.5 . . ?
C16 C17 H17A 109.5 . . ?
C16 C17 H17B 109.5 . . ?
H17A C17 H17B 109.5 . . ?
C16 C17 H17C 109.5 . . ?
H17A C17 H17C 109.5 . . ?
H17B C17 H17C 109.5 . . ?

_refine_diff_density_max         0.251
_refine_diff_density_min         -0.149
_refine_diff_density_rms         0.032

_shelx_res_file                  
;
REM Old TITL P212121 in P2(1)2(1)2(1)
REM SHELXT solution in P2(1)2(1)2(1): R1 0.121, Rweak 0.030, Alpha 0.001
REM <I/s>   0.415 for   27 systematic absences,  Orientation as input
REM Flack x =  0.216 ( 0.022 ) from  2123 Parsons' quotients
REM Formula found by SHELXT:  C30 N4 P2
TITL C:\XRay\LNK004\real\P212121_a.res in P2(1)2(1)2(1)
    C:\XRay\LNK004\real\P212121_a.res
    created by SHELXL-2018/3 at 17:09:05 on 06-Feb-2026
CELL 0.71073 10.4551 13.3099 22.8375 90.000 90.000 90.000
ZERR 4.0000 0.0021 0.0027 0.0046 0.000 0.000 0.000
LATT -1
SYMM 0.5-X, -Y, 0.5+Z
SYMM 0.5+X, 0.5-Y, -Z
SYMM -X, 0.5+Y, 0.5-Z
SFAC C H N P
UNIT 120 192 16 8
MERG 2
OMIT -2 52
FMAP 2
GRID
PLAN 20
TEMP -123
TWIN
BOND $H
OMIT     1   0   6
OMIT     0   2   7

L.S. 20
ACTA
WGHT    0.055400
BASF   0.18242
FVAR       0.49227
P1    4    0.592176    0.551446    0.460325    11.00000    0.03160    0.05547 =
         0.03165   -0.00275   -0.00113    0.00173
P2    4    0.390535    0.506982    0.191184    11.00000    0.06325    0.03080 =
         0.03528   -0.00072   -0.01188   -0.00133
N2    3    0.350628    0.642456    0.491861    11.00000    0.04108    0.03899 =
         0.03578   -0.00359    0.00588    0.00093
N3    3    0.356470    0.722103    0.187710    11.00000    0.03634    0.03146 =
         0.04537    0.00259    0.00262    0.00063
N4    3    0.422293    0.655001    0.106536    11.00000    0.04445    0.03720 =
         0.04085    0.00243    0.00061    0.00324
N1    3    0.435995    0.546870    0.558223    11.00000    0.04189    0.04730 =
         0.03531   -0.00115    0.00281   -0.00345
C1    1    0.529817    0.546632    0.385356    11.00000    0.02889    0.03119 =
         0.03266   -0.00334   -0.00035    0.00787
C3    1    0.372897    0.479389    0.314910    11.00000    0.03052    0.02977 =
         0.03892   -0.00395    0.00093    0.00412
C2    1    0.418886    0.492400    0.371795    11.00000    0.03145    0.03466 =
         0.03426   -0.00095    0.00437    0.00044
AFIX  43
H2    2    0.372319    0.462802    0.403074    11.00000   -1.20000
AFIX   0
C13   1    0.451369    0.579411    0.501798    11.00000    0.03694    0.03779 =
         0.03438   -0.00584   -0.00028   -0.00362
C7    1    0.253848    0.416118    0.305040    11.00000    0.03439    0.04177 =
         0.04144   -0.00918   -0.00069   -0.00297
AFIX  13
H7    2    0.250374    0.399303    0.262393    11.00000   -1.20000
AFIX   0
C6    1    0.600493    0.587832    0.338159    11.00000    0.03160    0.02662 =
         0.03571   -0.00149   -0.00012    0.00252
C25   1    0.294385    0.735110    0.245000    11.00000    0.03786    0.03241 =
         0.04642   -0.00177    0.00201   -0.00131
AFIX  13
H25   2    0.301378    0.670497    0.267115    11.00000   -1.20000
AFIX   0
C4    1    0.438941    0.525171    0.268192    11.00000    0.03845    0.02768 =
         0.03439   -0.00197   -0.00302    0.00417
C10   1    0.728137    0.638714    0.349703    11.00000    0.03678    0.04027 =
         0.03931   -0.00391    0.00204   -0.00419
AFIX  13
H10   2    0.719596    0.675163    0.387793    11.00000   -1.20000
AFIX   0
C19   1    0.335634    0.711152    0.441611    11.00000    0.04608    0.04027 =
         0.04077   -0.00251    0.00462    0.00734
AFIX  13
H19   2    0.386376    0.684067    0.408017    11.00000   -1.20000
AFIX   0
C22   1    0.393230    0.632239    0.163240    11.00000    0.03279    0.03636 =
         0.03909   -0.00049   -0.00349   -0.00021
C5    1    0.553153    0.576341    0.281646    11.00000    0.03883    0.03049 =
         0.03569    0.00019    0.00362    0.00150
AFIX  43
H5    2    0.600648    0.604674    0.250261    11.00000   -1.20000
AFIX   0
C15   1    0.275005    0.648521    0.541741    11.00000    0.04530    0.05493 =
         0.04135   -0.00900    0.00866    0.00282
AFIX  43
H15   2    0.199705    0.687776    0.546060    11.00000   -1.20000
AFIX   0
C28   1    0.480053    0.585092    0.063877    11.00000    0.05813    0.04407 =
         0.04163   -0.00048    0.00528    0.00373
AFIX  13
H28   2    0.473904    0.515712    0.080442    11.00000   -1.20000
AFIX   0
C16   1    0.514399    0.469205    0.586550    11.00000    0.04268    0.06802 =
         0.04178    0.01077    0.00171    0.00152
AFIX  13
H16   2    0.596756    0.463752    0.564512    11.00000   -1.20000
AFIX   0
C23   1    0.366032    0.798237    0.146908    11.00000    0.04468    0.03343 =
         0.05738    0.00630    0.00722    0.00273
AFIX  43
H23   2    0.347795    0.867264    0.153413    11.00000   -1.20000
AFIX   0
C20   1    0.386988    0.814450    0.457024    11.00000    0.05107    0.04837 =
         0.06387    0.00410    0.00029   -0.00694
AFIX 137
H20A  2    0.336543    0.842890    0.489171    11.00000   -1.50000
H20B  2    0.380968    0.858450    0.422728    11.00000   -1.50000
H20C  2    0.476620    0.808725    0.469129    11.00000   -1.50000
AFIX   0
C14   1    0.326814    0.589526    0.582440    11.00000    0.05143    0.06193 =
         0.03771   -0.00401    0.01036   -0.00368
AFIX  43
H14   2    0.295030    0.578629    0.620890    11.00000   -1.20000
AFIX   0
C21   1    0.194838    0.715940    0.423417    11.00000    0.05005    0.05815 =
         0.05541    0.00428   -0.00936   -0.00418
AFIX 137
H21A  2    0.161396    0.647604    0.418848    11.00000   -1.50000
H21B  2    0.187303    0.751993    0.386161    11.00000   -1.50000
H21C  2    0.145685    0.751287    0.453594    11.00000   -1.50000
AFIX   0
C24   1    0.405598    0.757347    0.096556    11.00000    0.05032    0.04101 =
         0.05376    0.01347    0.00432    0.00316
AFIX  43
H24   2    0.419678    0.791738    0.060680    11.00000   -1.20000
AFIX   0
C8    1    0.257221    0.316961    0.338756    11.00000    0.05996    0.04949 =
         0.05527   -0.00148   -0.00134   -0.01846
AFIX 137
H8A   2    0.335139    0.279963    0.328555    11.00000   -1.50000
H8B   2    0.182131    0.276616    0.328421    11.00000   -1.50000
H8C   2    0.256556    0.330724    0.380910    11.00000   -1.50000
AFIX   0
C26   1    0.363227    0.816075    0.279323    11.00000    0.07151    0.05895 =
         0.05567   -0.01103    0.00418   -0.01854
AFIX 137
H26A  2    0.453282    0.797362    0.284097    11.00000   -1.50000
H26B  2    0.323368    0.823292    0.317933    11.00000   -1.50000
H26C  2    0.357577    0.879961    0.258147    11.00000   -1.50000
AFIX   0
C27   1    0.153310    0.758863    0.236264    11.00000    0.04367    0.06847 =
         0.05915   -0.00581    0.00653    0.00830
AFIX 137
H27A  2    0.144712    0.822521    0.215063    11.00000   -1.50000
H27B  2    0.111309    0.764454    0.274488    11.00000   -1.50000
H27C  2    0.113047    0.704912    0.213614    11.00000   -1.50000
AFIX   0
C11   1    0.766093    0.716284    0.304223    11.00000    0.06140    0.05937 =
         0.05922    0.00645    0.00096   -0.02469
AFIX 137
H11A  2    0.781233    0.682870    0.266617    11.00000   -1.50000
H11B  2    0.844403    0.750478    0.316833    11.00000   -1.50000
H11C  2    0.697157    0.765605    0.299842    11.00000   -1.50000
AFIX   0
C29   1    0.621176    0.609829    0.056125    11.00000    0.05480    0.07736 =
         0.07765   -0.02726    0.00908    0.00871
AFIX 137
H29A  2    0.629848    0.677141    0.039194    11.00000   -1.50000
H29B  2    0.660568    0.560434    0.029905    11.00000   -1.50000
H29C  2    0.663974    0.607838    0.094285    11.00000   -1.50000
AFIX   0
C12   1    0.833484    0.561611    0.357677    11.00000    0.03255    0.06839 =
         0.08302   -0.00794   -0.00187   -0.00097
AFIX 137
H12A  2    0.808669    0.513728    0.388232    11.00000   -1.50000
H12B  2    0.912710    0.595643    0.369190    11.00000   -1.50000
H12C  2    0.847157    0.525633    0.320764    11.00000   -1.50000
AFIX   0
C9    1    0.132920    0.473990    0.319707    11.00000    0.03184    0.06336 =
         0.10048   -0.02246   -0.00069   -0.00365
AFIX 137
H9A   2    0.132380    0.490451    0.361532    11.00000   -1.50000
H9B   2    0.058007    0.432755    0.310341    11.00000   -1.50000
H9C   2    0.130298    0.536127    0.296717    11.00000   -1.50000
AFIX   0
C30   1    0.407793    0.586375    0.006475    11.00000    0.07944    0.06984 =
         0.04916   -0.00482   -0.00530   -0.00405
AFIX 137
H30A  2    0.317604    0.570525    0.013640    11.00000   -1.50000
H30B  2    0.444472    0.536245   -0.020093    11.00000   -1.50000
H30C  2    0.414501    0.653184   -0.011298    11.00000   -1.50000
AFIX   0
C18   1    0.447083    0.369007    0.582953    11.00000    0.08034    0.05381 =
         0.07781    0.00378   -0.01140    0.00930
AFIX 137
H18A  2    0.367417    0.371856    0.605503    11.00000   -1.50000
H18B  2    0.502574    0.316508    0.599075    11.00000   -1.50000
H18C  2    0.427576    0.353635    0.541948    11.00000   -1.50000
AFIX   0
C17   1    0.545303    0.499027    0.649216    11.00000    0.10831    0.08737 =
         0.05835    0.00866   -0.03103   -0.00544
AFIX 137
H17A  2    0.585195    0.565654    0.649514    11.00000   -1.50000
H17B  2    0.604339    0.449870    0.666251    11.00000   -1.50000
H17C  2    0.466303    0.500786    0.672288    11.00000   -1.50000
AFIX   0
HKLF 4


REM  C:\XRay\LNK004\real\P212121_a.res in P2(1)2(1)2(1)
REM wR2 = 0.0874, GooF = S = 0.988, Restrained GooF = 0.988 for all data
REM R1 = 0.0336 for 5276 Fo > 4sig(Fo) and 0.0448 for all 6234 data
REM 338 parameters refined using 0 restraints

END

WGHT      0.0554      0.0000

REM Highest difference peak  0.251,  deepest hole -0.149,  1-sigma level  0.032
Q1    1   0.4031  0.5201  0.2343  11.00000  0.05    0.25
Q2    1   0.5740  0.5453  0.4174  11.00000  0.05    0.24
Q3    1   0.4555  0.5717  0.1723  11.00000  0.05    0.18
Q4    1   0.4024  0.4835  0.2827  11.00000  0.05    0.16
Q5    1   0.5729  0.5582  0.3611  11.00000  0.05    0.15
Q6    1   0.3312  0.5680  0.1716  11.00000  0.05    0.14
Q7    1   0.3259  0.7257  0.2183  11.00000  0.05    0.13
Q8    1   0.5991  0.5615  0.3158  11.00000  0.05    0.13
Q9    1   0.6571  0.6052  0.4907  11.00000  0.05    0.13
Q10   1   0.6322  0.5224  0.6301  11.00000  0.05    0.13
Q11   1   0.4667  0.4380  0.1743  11.00000  0.05    0.12
Q12   1   0.4057  0.5369  0.1454  11.00000  0.05    0.12
Q13   1   0.6112  0.4853  0.5017  11.00000  0.05    0.12
Q14   1   0.3182  0.4486  0.3085  11.00000  0.05    0.12
Q15   1   0.6274  0.5801  0.5013  11.00000  0.05    0.12
Q16   1   0.5205  0.5930  0.4871  11.00000  0.05    0.12
Q17   1   0.4234  0.3857  0.6236  11.00000  0.05    0.12
Q18   1   0.6620  0.5943  0.3383  11.00000  0.05    0.11
Q19   1   0.3411  0.6476  0.5756  11.00000  0.05    0.11
Q20   1   0.8358  0.5593  0.3719  11.00000  0.05    0.11
;
_shelx_res_checksum              51027
